# Supplementary material for: Exploring the Effects of Different Drying Methods on Related Differential Metabolites of Pleurotus citrinopileatus Singer Based on Untargeted Metabolomics
Source: Plants (Basel). 2024 Jun 7;13(12):1594. doi: 10.3390/plants13121594 (PMC11207783; doi:10.3390/plants13121594)
Supplement: Supplementary file 1 [file plants-13-01594-s001.zip]

Archive with 2 entries (2 files):
- plants-2978366-supplementary/Supplementary figures-plants20240408.pdf
- plants-2978366-supplementary/Supplementary tables-plants20240408.xlsx
