# Supplementary material for: Exploring the Effects of Different Drying Methods on Related Differential Metabolites of Pleurotus citrinopileatus Singer Based on Untargeted Metabolomics
Source: Plants (Basel). 2024 Jun 7;13(12):1594. doi: 10.3390/plants13121594 (PMC11207783; doi:10.3390/plants13121594)
Supplement: Supplementary file 1 [file plants-13-01594-s001.zip › plants-2978366-supplementary/Supplementary tables-plants20240408.xlsx]

## Sheet: Table S1
Supplementary Table S1 A total of 885 metabolites were characterized in the PCS obtained from three drying methods.
Index	Detection mode	Retention time（min）	m/z	Formula	Compounds	Super.Class	CAS	Relative content																cpd_ID
								NAD1	NAD2	NAD3	AVERAGE	HAD1	HAD2	HAD3	AVERAGE	VFD1	VFD2	VFD3	AVERAGE	QC01	QC02	QC03	QC04
1	positive	319.396	176.07	C5H9N3O4	Guanidinosuccinic acid	Amino acids, peptides, and analogues	6133-30-8	0.00099366	0.00134158	0.000909002	0.00108142	0.0361564	0.067604	0.0528885	0.0522163	0.00288644	0.00177934	0.00156441	0.00207673	0.00531197	0.00463791	0.00476214	0.00566381	C03139
2	positive	291.539	132.102	C6H13NO2	L-Leucine	Amino acids, peptides, and analogues	61-90-5	0.0820267	0.0923631	0.0760922	0.083494	0.174796	0.378129	0.237866	0.263597	0.114266	0.135533	0.125166	0.124988	0.18037	0.204869	0.117919	0.127345	C00123
5	positive	117.099	136.062	C5H5N5	Adenine	Alkaloids and derivatives	73-24-5	0.664226	0.769512	0.859786	0.764508	3.72362	7.52445	6.47284	5.90697	0.97148	0.95871	1.02844	0.986209	2.04981	2.28151	2.06692	2.01077	C00147
6	negative	50.1597	111.019	C4H4N2O2	Uracil	Alkaloids and derivatives	66-22-8	1.89346	1.66267	1.52174	1.69263	4.87715	9.359	6.78323	7.00646	2.10119	2.2483	2.12173	2.15707	0.883083	0.933385	1.02994	0.957211	C00106
7	positive	513.027	364.284	-	(Â±)8(9)-EET Ethanolamide	-	-	0.023062	0.0204482	0.0145941	0.0193681	0.00230965	0.0062947	0.00284715	0.00381717	0.000322719	0.00036545	0.000536262	0.000408144	0.00481302	0.0032988	0.00313497	0.00301097	-
8	positive	765.619	81.0452	C4H4N2	Pyrimidine	Organoheterocyclic compounds	25247-63-6	3.66011	5.9672	3.62917	4.41882	4.61522	5.29132	3.25719	4.38791	10.7834	4.31936	2.80574	5.96949	11.0553	5.1441	10.1447	9.44174	C00396
10	positive	204.542	86.0969	C5H11N	Piperidine	Alkaloids and derivatives	110-89-4	0.682131	0.817461	1.61157	1.03705	0.680078	1.00736	0.761919	0.816453	0.982806	1.23834	1.11526	1.11214	0.957628	1.05566	0.946148	0.76407	C01746
12	positive	43.9207	73.029	C3H4O2	Malondialdehyde	Organic oxygen compounds	542-78-9	0.0184703	0.0205806	0.0120393	0.0170301	0.014795	0.0220468	0.0199316	0.0189245	0.0269602	0.0167786	0.032621	0.0254533	0.0478205	0.047197	0.0630338	0.0622316	C19440
13	positive	168.897	213.123	C10H16N2O3	L-prolyl-L-proline	Amino acids, peptides, and analogues	-	0.00318651	0.00723754	0.00373204	0.0047187	0.0193447	0.0162185	0.0149591	0.0168408	0.0163084	0.0167634	0.0153855	0.0161524	0.00931679	0.0138303	0.00972908	0.00958035	-
14	positive	10.9639	90.0554	C3H7NO2	(alpha-D-mannosyl)7-beta-D-mannosyl-diacetylchitobiosyl-L-asparagine, isoform A (protein)	Amino acids, peptides, and analogues	302-72-7	0.0826176	0.0888612	0.0655883	0.0790224	0.0936758	0.0877855	0.086153	0.0892047	0.0782833	0.0861483	0.0829775	0.0824697	0.073974	0.113785	0.0860881	0.0851355	-
15	positive	626.552	133.086	C6H12O3	Hydroxyisocaproic acid	Lipids and lipid-like molecules	498-36-2	0.0149199	0.0163048	0.0193194	0.016848	0.0281916	0.0191349	0.0167091	0.0213452	0.0140505	0.0206628	0.0131303	0.0159479	0.0156491	0.0173042	0.0149593	0.0165237	C03264
16	positive	214.459	191.053	-	Dihydrolipoate	-	-	0.000791395	0.000875998	0.000473576	0.000713656	0.00459113	0.00327757	0.00530715	0.00439195	0.00292498	0.00235744	0.00301665	0.00276635	0.00354404	0.0055426	0.0047153	0.00480199	C02147
19	positive	269.899	453.209	C23H32O9	8-Isobutanoylneosolaniol	Lipids and lipid-like molecules	111112-48-2	0.00162845	0.000281588	0.0015074	0.00113914	0.00203087	0.00175167	0.00258637	0.00212297	0.00212241	0.0031903	0.0023069	0.00253987	0.0026856	0.00212224	0.00216916	0.002496	-
20	positive	43.9353	71.0497	C4H6O	3-Buten-2-one	-	78-94-4	0.0378774	0.0233565	0.0267286	0.0293208	0.0136182	0.0167748	0.0189492	0.0164474	0.0336032	0.0239373	0.0314927	0.0296778	0.0733395	0.066122	0.0894989	0.0895084	-
21	positive	243.03	151.123	C9H14N2	2,3-Diethyl-5-methylpyrazine	Organoheterocyclic compounds	18138-04-0	0.00443004	0.0048854	0.00472495	0.00468013	0.35696	0.848186	0.559565	0.588237	0.00554734	0.00538829	0.00570569	0.0055471	0.0464985	0.0459955	0.0473505	0.04179	-
22	negative	529.423	349.206	C20H30O5	15-Keto-prostaglandin E2	Lipids and lipid-like molecules	26441-05-4	0.0121508	0.00789254	0.00741364	0.00915233	0.00608597	0.010038	0.0105161	0.00888002	0.0111248	0.00831182	0.00714439	0.00886033	0.00843827	0.00959604	0.00796803	0.00700126	C04707
23	negative	195.632	145.05	C6H10O4	Adipic acid	Lipids and lipid-like molecules	124-04-9	0.366555	0.314563	0.30262	0.327913	0.239456	0.349839	0.274682	0.287993	0.139121	0.14371	0.162127	0.148319	0.162413	0.159551	0.161319	0.155263	C06104
24	negative	210.563	88.0395	C3H7NO2	beta-Alanine	Amino acids, peptides, and analogues	107-95-9	0.526388	0.601402	0.472747	0.533513	0.845765	1.30818	1.06006	1.07134	1.03602	1.47633	0.426455	0.979602	1.21097	0.862516	0.615386	0.785137	C00099
26	negative	486.853	277.145	C16H22O4	Dibutyl phthalate	Shikimates and Phenylpropanoids	84-74-2	0.00385413	0.0021585	0.00491828	0.00364364	0.00521753	0.00574357	0.00564288	0.00553466	0.00530242	0.00274078	0.00683014	0.00495778	0.00401797	0.00314647	0.004424	0.00269352	C14214
27	negative	651.569	283.265	C18H36O2	Ethyl hexadecanoate	Lipids and lipid-like molecules	628-97-7	0.154871	0.117818	0.198161	0.15695	0.137605	0.125359	0.142574	0.135179	0.436176	0.257154	0.174608	0.289313	0.14668	0.166912	0.13766	0.175221	-
28	negative	889.234	75.0079	C2H4O3	Glycolic acid	Organic acids and derivatives	79-14-1	1.90925	3.7788	2.44261	2.71022	4.01091	4.3583	3.76557	4.04493	2.54762	2.93914	2.6433	2.71002	3.04669	3.28158	3.34446	2.54844	C03547
30	negative	39.5674	115.003	C4H4O4	Maleic acid	Lipids and lipid-like molecules	110-16-7	19.71	24.45	24.1548	22.7716	24.9314	24.2517	22.1146	23.7659	30.0847	29.1442	29.717	29.6486	26.61	25.2806	26.9955	24.3323	C01384
31	negative	53.1837	73.0286	C3H6O2	Propionic acid	Organic acids and derivatives	79-09-4	1.02098	1.48501	1.28348	1.26316	1.73083	1.77709	1.43164	1.64652	2.46543	2.27292	2.04118	2.25984	2.47647	2.5706	2.31839	2.31412	C00163
32	negative	777.981	87.0079	C3H4O3	Pyruvic acid	Lipids and lipid-like molecules	127-17-3	2.47468	2.31784	2.65084	2.48112	2.58749	2.813	2.21122	2.53723	3.25428	2.86612	2.82467	2.98169	2.69482	2.99966	2.75614	2.59559	C00022
34	negative	237.762	122.024	C6H5NO2	Picolinic acid	Organoheterocyclic compounds	98-98-6	2.02274	2.613	2.83218	2.48931	3.05107	3.40895	2.3061	2.92204	12.031	17.0482	14.9009	14.66	7.24986	6.82245	6.10434	5.28404	C10164
35	positive	175.224	104.107	C5H14NO	Choline	Organic nitrogen compounds	62-49-7	1.14596	1.46665	1.34762	1.32008	1.26573	1.15708	1.22129	1.2147	0.518421	0.864139	0.521306	0.634622	1.42008	1.34491	1.11986	1.2407	C00114
36	positive	216.753	312.13	C12H17N5O5	N,N-Dimethylguanosine	Nucleosides, nucleotides, and analogues	2140-67-2	0.00681126	0.000351267	0.0120813	0.00641462	0.026591	0.111523	0.0646327	0.0675822	0.0118501	0.00795943	0.00667714	0.00882888	0.0565705	0.0384011	0.0489747	0.0594715	-
37	positive	166.619	166.086	C9H11NO2	L-Phenylalanine	Amino acids, peptides, and analogues	63-91-2	10.1011	12.4775	13.4245	12.001	38.1899	65.7823	50.1354	51.3692	31.0114	33.6065	31.265	31.961	32.0246	31.9464	34.3021	32.852	C00079
38	positive	265.743	161.107	C10H12N2	Tryptamine	Alkaloids and derivatives	61-54-1	0.294043	0.290039	0.306193	0.296758	4.09038	5.26564	5.19241	4.84948	2.30414	2.23111	1.61879	2.05135	1.81352	1.82168	1.81139	1.87677	C00398
40	positive	184.245	131.129	C5H14N4	Agmatine	Alkaloids and derivatives	306-60-5	1.18238	0.59124	0.677138	0.81692	1.00605	1.45894	0.660222	1.04174	0.663141	0.342597	0.502767	0.502835	0.753435	0.7904	0.571279	0.706344	C00179
42	positive	42.7724	120.066	C4H9NO3	L-Threonine	Amino acids, peptides, and analogues	72-19-5	0.212285	0.291911	0.279902	0.261366	1.58002	3.0482	2.36651	2.33158	1.01304	1.18082	1.07477	1.08954	1.13753	1.0964	1.12277	1.12737	C00188
43	positive	319.643	192.076	C9H9N3O2	Carbendazim	Alkaloids and derivatives	10605-21-7	0.0456857	0.039563	0.0375005	0.0409164	0.00270333	0.00232133	0.0015365	0.00218705	0.00130505	0.00128978	0.000919753	0.00117153	0.128795	0.132626	0.118621	0.119151	C10897
45	positive	259.811	298.096	C11H15N5O3S	5'-Methylthioadenosine	Nucleosides, nucleotides, and analogues	2457-80-9	0.656102	0.155725	0.706859	0.506229	12.8275	14.5756	14.2877	13.8969	4.09141	4.71253	4.83037	4.54477	4.8004	4.89151	4.75374	4.93224	C00170
46	positive	148.655	123.055	C6H6N2O	Nicotinamide	Alkaloids and derivatives	98-92-0	4.70233	5.4827	5.57644	5.25382	8.14316	6.78092	7.64552	7.5232	4.28783	3.89651	4.08385	4.0894	4.0029	4.39546	4.02417	4.44665	C00153
47	positive	281.129	313.154	C18H20N2O3	Phenylalanylphenylalanine	Amino acids, peptides, and analogues	2577-40-4	0.00179906	0.00310656	0.0031637	0.00268977	0.0328052	0.0829159	0.0563679	0.057363	0.00231158	0.00235231	0.00231455	0.00232615	0.0156506	0.0163476	0.0147804	0.0165452	-
48	positive	72.3719	348.07	-	3'-AMP	-	-	0.607228	0.625351	0.733807	0.655462	0.641162	0.532954	0.598768	0.590961	0.72212	0.754712	0.700689	0.72584	0.672037	0.657112	0.65213	0.678006	C01367
49	positive	219.435	205.097	C11H12N2O2	DL-Tryptophan	Amino acids, peptides, and analogues	54-12-6	0.827603	1.20004	1.36405	1.13056	4.79992	3.40699	2.71814	3.64168	4.73263	4.7982	4.73183	4.75422	5.31392	5.50619	5.13889	5.28834	C00806
50	positive	214.459	190.05	-	Kynurenic acid	-	-	0.00200353	1.59355e-05	0.00331935	0.0017796	0.0598368	0.0470203	0.0718574	0.0595715	0.0077615	0.00671052	0.00750068	0.00732423	0.0742456	0.0913767	0.0856976	0.0864477	-
51	positive	43.9746	221.186	C15H24O	Caryophyllene alpha-oxide	Lipids and lipid-like molecules	1139-30-6	1.5743e-05	0.0394357	1.57807e-05	0.0131558	9.52963	7.95397	8.32495	8.60285	5.70148	5.02225	5.82267	5.51547	3.88453	3.64941	3.49414	3.38829	C16908
52	positive	81.4767	218.138	C10H19NO4	Propionylcarnitine	Lipids and lipid-like molecules	17298-37-2	0.237527	0.212162	0.249991	0.233227	6.29742	10.2122	8.82345	8.44437	6.35335	7.89024	6.90664	7.05007	4.87855	4.94522	4.40014	5.07174	C03017
53	negative	70.8908	131.034	C5H8O4	Methylsuccinic acid	Lipids and lipid-like molecules	498-21-5	2.63119	3.2944	3.23677	3.05412	2.91717	2.70784	0.12565	1.91689	3.29788	3.61029	3.49153	3.46657	1.79949	1.90216	3.01962	2.97513	-
54	positive	246.156	208.097	C11H13NO3	N-Acetyl-L-phenylalanine	Amino acids, peptides, and analogues	2018-61-3	0.00411886	0.00402756	0.0047146	0.00428701	0.204445	0.270692	0.286317	0.253818	0.0029512	0.00375054	0.00451454	0.00373876	0.0430231	0.0484253	0.0456207	0.0483131	C03519
55	positive	48.1126	204.123	-	L-Acetylcarnitine	-	-	0.355856	0.220038	0.227795	0.267896	3.37629	6.18075	3.41955	4.32553	2.91964	2.62826	1.98166	2.50985	2.23457	2.02912	1.90275	1.98551	C02571
56	positive	178.206	136.076	C8H9NO	2-Phenylacetamide	Shikimates and Phenylpropanoids	103-81-1	0.0332439	0.0370976	0.0322328	0.0341914	0.0876505	0.11662	0.130341	0.111537	0.0536622	0.0447908	0.0438376	0.0474302	0.0531319	0.052771	0.0544014	0.0506236	C02505
57	positive	79.2157	282.119	C11H15N5O4	N6-Methyladenosine	Nucleosides, nucleotides, and analogues	1867-73-8	0.0615589	0.128213	0.101459	0.0970771	0.0987593	0.325469	0.224705	0.216311	0.0453189	0.0400958	0.0414608	0.0422918	0.13377	0.118035	0.116966	0.107904	-
58	positive	178.481	76.0764	C3H9NO	1-Aminopropan-2-ol	Organic nitrogen compounds	78-96-6	0.025142	0.020625	0.021706	0.022491	0.0242118	0.0169548	0.0157577	0.0189748	0.0198143	0.0264265	0.0228629	0.0230346	0.0207506	0.0163223	0.0239328	0.0233948	C05771
59	negative	516.341	293.18	C17H26O4	Gingerol	Shikimates and Phenylpropanoids	58253-27-3	0.0969796	0.116857	0.0940797	0.102639	0.0821843	0.0772734	0.0835886	0.0810154	0.0672599	0.080153	0.0813931	0.0762687	0.135108	0.160426	0.17199	0.159109	C10462
60	positive	39.4763	116.071	C5H9NO2	L-Proline	Amino acids, peptides, and analogues	147-85-3	0.734935	0.739975	0.995951	0.82362	4.71024	5.20012	4.77442	4.89493	5.61413	6.01234	5.76424	5.7969	4.34763	3.30608	3.17043	3.36839	C00148
62	positive	42.7948	258.11	C8H20NO6P	Glycerophosphocholine	Lipids and lipid-like molecules	28319-77-9	2.48717	2.6096	2.97938	2.69205	2.79665	3.30526	2.25583	2.78591	6.35522	5.26733	3.65846	5.09367	4.41448	4.14012	4.2445	4.63961	C00670
63	negative	153.601	117.018	C4H6O4	Methylmalonic acid	Lipids and lipid-like molecules	516-05-2	1.97557	3.00143	1.59889	2.19196	1.69626	1.9653	1.95371	1.87175	2.17364	2.38171	2.02924	2.19486	1.72289	2.24902	1.93641	2.36602	C02170
65	positive	502.414	173.021	-	sn-Glycerol3-phosphate	-	-	0.0394483	0.0440035	0.0331278	0.0388599	0.0174778	0.014095	0.0187554	0.0167761	1.62675e-05	1.6375e-05	1.65157e-05	1.6386e-05	0.00764652	0.0108231	0.00885623	0.0096121	-
66	positive	629.668	300.289	C18H37NO2	Palmitoylethanolamide	Organic acids and derivatives	544-31-0	0.190937	0.256426	0.169091	0.205485	0.0289778	0.0572566	0.0384455	0.04156	0.00827319	0.00674567	0.00774184	0.0075869	0.08927	0.110171	0.0844454	0.113313	C16512
67	negative	39.9846	133.013	C4H6O5	L-Malic acid	Organic acids and derivatives	97-67-6	95.2022	108.217	108.798	104.072	128.613	139.148	129.944	132.568	172.212	158.661	151.329	160.734	140.48	136.254	139.378	135.171	C00149
68	positive	39.4479	115.087	C5H10N2O	3-Amino-2-piperidone	Alkaloids and derivatives	1892-22-4	0.118278	0.101002	0.00531273	0.0748642	0.967364	1.13674	1.04098	1.04836	1.07793	1.24817	1.2245	1.18353	0.701837	0.694831	0.633451	0.670193	-
69	positive	42.6448	130.05	C5H7NO3	Pyroglutamic acid	Amino acids, peptides, and analogues	98-79-3	4.31129	7.34044	7.95176	6.5345	11.3822	14.4158	11.073	12.2903	10.9007	9.9955	8.65121	9.84914	9.26404	9.43713	8.61127	9.50635	C01879
70	positive	208.338	251.077	C13H14O3S	2-[(5-Methylsulfinyl)-4-penten-2-ynylidene]-1,6-dioxaspiro[4.4]non-3-ene	Organic oxygen compounds	-	0.0220783	0.0242551	0.0236525	0.0233286	0.0622318	0.113802	0.11082	0.0956177	0.0592862	0.0488145	0.0445973	0.0508993	0.054748	0.042509	0.0471691	0.04676	-
71	positive	174.141	75.0559	C2H6N2O	Acetylhydrazine	Organic acids and derivatives	-	0.0912779	0.0770751	0.0572369	0.0751966	0.126453	0.0892699	0.124449	0.113391	0.0587735	0.0810329	0.0833823	0.0743962	0.0490701	0.0639813	0.0785203	0.067778	C07447
72	negative	39.9065	146.045	C5H9NO4	L-Glutamic acid	Amino acids, peptides, and analogues	56-86-0	20.9666	19.9427	22.5532	21.1542	17.2196	26.389	21.8277	21.8121	27.8887	26.4863	25.8027	26.7259	23.2023	22.2926	21.8059	21.4586	-
73	negative	681.796	351.221	-	Prostaglandin D2	-	-	0.230904	0.21564	0.240565	0.229036	0.0970798	0.172003	0.124225	0.131102	0.174255	0.159307	0.116035	0.149866	0.185866	0.193446	0.159788	0.179171	C00696
75	positive	38.2544	148.06	-	DL-Glutamate	-	-	8.529	7.73545	9.2169	8.49378	5.86755	8.35022	7.49653	7.2381	6.92453	7.50396	7.59699	7.34183	6.95666	6.8106	6.54751	7.47041	-
76	negative	38.8267	132.03	C4H7NO4	L-Aspartic acid	Amino acids, peptides, and analogues	56-84-8	6.92357	7.05651	7.27214	7.08408	2.81846	7.87025	5.7089	5.46587	16.8637	20.4276	22.2376	19.843	12.4504	12.261	12.1386	12.2282	C00049
77	positive	45.0664	301.223	C20H30O3	5-HEPE	Lipids and lipid-like molecules	92008-51-0	1.5743e-05	0.00607261	0.00215621	0.00274819	0.00786274	0.00653714	0.0084226	0.00760749	0.0108089	0.0194642	0.0147627	0.0150119	0.00490839	0.00628637	0.00486811	1.57537e-05	-
78	positive	38.3141	177.062	C4H8N4O4	Allantoic acid	Amino acids, peptides, and analogues	99-16-1	0.13702	0.159566	0.193811	0.163466	0.181448	0.18713	0.209732	0.19277	0.179842	0.125457	0.117443	0.140914	0.110746	0.0817231	0.0902967	0.0994852	C00499
80	positive	53.9474	89.1078	C4H12N2	Putrescine	Alkaloids and derivatives	110-60-1	0.0379532	0.0463503	0.0347717	0.0396917	0.0175126	0.0170395	0.0214866	0.0186796	0.00623961	0.00754235	0.00641845	0.00673347	0.0245568	0.0222734	0.0298357	0.0246179	C00134
81	positive	211.667	295.165	C15H22N2O4	Leucyl-Tyrosine	Amino acids, peptides, and analogues	-	0.00147733	0.000561568	0.0016725	0.00123713	0.012676	0.0271042	0.0185599	0.0194467	0.00137438	0.00117841	0.00170603	0.0014196	0.00616204	0.00690115	0.00611074	0.00581652	-
82	positive	50.9918	75.0923	C3H10N2	1,3-Diaminopropane	Organic nitrogen compounds	109-76-2	0.033952	0.0321944	0.0134638	0.0265368	0.0483093	0.0777491	0.0604283	0.0621622	0.0292336	0.0387683	0.0374859	0.0351626	0.0240575	0.029871	0.0293392	0.0290795	C00986
83	negative	71.9904	346.056	C10H14N5O7P	Adenosine monophosphate	Nucleosides, nucleotides, and analogues	-	1.18518	1.23017	1.42699	1.28078	1.23579	1.04153	1.21758	1.16497	1.34327	1.56655	1.42358	1.44447	1.2564	1.41522	1.24096	1.33515	C00020
84	positive	264.807	352.161	C15H21N5O5	trans-Zeatin-riboside	Alkaloids and derivatives	-	0.00131121	0.00436023	0.00188447	0.00251863	0.0106313	0.0406356	0.025264	0.0255103	0.0022906	0.00157045	0.00131281	0.00172462	0.007104	0.00586014	0.00578369	0.00551026	C16431
86	positive	239.575	187.096	C9H14O4	5-Butyltetrahydro-2-oxo-3-furancarboxylic acid	Organoheterocyclic compounds	-	0.0186328	0.0271198	0.0348272	0.0268599	0.153758	0.148893	0.148106	0.150252	0.108054	0.114204	0.0904828	0.104247	0.0897142	0.0956385	0.0873652	0.0890233	-
87	positive	681.421	132.102	C6H13NO2	3,3,5-triiodo-L-thyronine-beta-D-glucuronoside	Amino acids, peptides, and analogues	328-39-2	0.0912073	0.1121	0.0974644	0.100257	0.111375	0.143595	0.129042	0.128004	0.109728	0.117913	0.103785	0.110475	0.127205	0.115402	0.127272	0.103047	-
88	negative	62.2156	221.06	-	Allocystathionine	-	-	0.0566172	0.0597949	0.0553801	0.0572641	0.0643807	0.0650655	0.061829	0.0637584	0.0882879	0.0717227	0.0656482	0.0752196	0.0573031	0.0552167	0.0534973	0.0528214	-
89	positive	317.63	132.102	-	L-Alloisoleucine	-	-	0.0842654	0.0770196	0.0715034	0.0775962	0.180655	0.341755	0.210875	0.244428	0.11815	0.142616	0.123542	0.128103	0.169184	0.230319	0.137428	0.126274	-
90	positive	610.08	133.086	C6H12O3	4,4-Dimethoxy-2-butanone	Organic oxygen compounds	5436-21-5	0.114611	0.0944739	0.0996447	0.10291	0.104577	0.0926797	0.101492	0.099583	0.0905401	0.0952904	0.0858061	0.0905455	0.0952735	0.0850816	0.0895674	0.0923593	-
91	positive	65.7037	428.037	-	ADP	-	-	0.119227	0.135493	0.150009	0.13491	0.155454	0.0912568	0.134054	0.126921	0.231737	0.171253	0.180098	0.194362	0.162713	0.16419	0.128992	0.128945	C00008
93	negative	655.729	325.185	C18H30O3S	4-Dodecylbenzenesulfonic Acid	Benzenoids	-	0.177008	0.124473	0.0743805	0.125287	0.147726	0.116233	0.127528	0.130496	0.0959871	0.123015	0.157255	0.125419	0.0849012	0.129731	0.0982787	0.153604	-
94	positive	102.447	170.081	C8H11NO3	Pyridoxine	Alkaloids and derivatives	65-23-6	0.604097	0.649506	0.66638	0.639995	0.169378	0.0973221	0.0763772	0.114359	0.767639	0.601336	0.68417	0.684382	0.392489	0.467718	0.432724	0.409723	C00314
95	negative	517.296	293.213	-	9-OxoODE	-	-	0.106555	0.131009	0.107957	0.115174	0.0908119	0.0873798	0.0935261	0.0905726	0.0766651	0.0850444	0.085611	0.0824402	0.16899	0.182282	0.204932	0.190477	C14766
96	positive	106.817	295.128	C14H18N2O5	Aspartame	Amino acids, peptides, and analogues	22839-47-0	0.002282	0.00233487	0.0036967	0.00277119	0.00325171	0.00670353	0.00548478	0.00514668	0.00146773	0.00237624	0.00198348	0.00194248	0.00338932	0.00430444	0.00319298	0.00558422	C11045
98	negative	555.734	478.295	-	LysoPE(18:1(9Z)/0:0)	-	-	0.270707	0.286948	0.207473	0.255043	0.618006	0.822228	0.718117	0.71945	0.0255937	0.0180706	0.0425396	0.0287346	0.202492	0.20579	0.196308	0.222247	-
99	positive	39.4143	133.097	C5H12N2O2	Ornithine	Amino acids, peptides, and analogues	3184-13-2	0.870612	0.805067	1.11579	0.93049	5.43739	6.56652	5.9896	5.99784	6.45913	6.89917	6.51936	6.62589	4.1698	4.15336	3.67915	4.03911	C00077
100	positive	43.9237	162.112	C7H15NO3	L-Carnitine	Organic nitrogen compounds	541-15-1	8.53151	6.75182	6.49896	7.26076	2.74498	4.32102	2.35784	3.14128	5.21905	4.94461	3.36385	4.50917	5.55168	5.17602	5.31082	5.75974	C00318
101	negative	274.909	163.039	C9H8O3	3-Hydroxycinnamic acid	Shikimates and Phenylpropanoids	14755-02-3	0.039377	0.0662358	0.0818291	0.0624806	1.93542	2.91321	2.93395	2.59419	0.0531089	0.0251845	0.040564	0.0396192	0.90419	0.956811	0.872716	0.904583	C12621
102	positive	96.4179	228.092	C9H13N3O4	Deoxycytidine	Nucleosides, nucleotides, and analogues	951-77-9	0.00246801	0.00150171	0.00295087	0.00230687	0.00705088	0.00927929	0.0071302	0.00782012	0.00120313	0.00137702	0.00178258	0.00145424	0.0212689	0.0224871	0.0199928	0.0202649	C00881
104	positive	69.1279	124.039	C6H5NO2	Isonicotinic acid	Alkaloids and derivatives	55-22-1	3.34226	3.72094	3.63446	3.56589	7.48644	10.0748	9.84458	9.13528	3.19644	3.17202	3.08846	3.15231	4.14855	4.04009	4.43411	4.43531	C07446
105	negative	519.878	353.234	-	Prostaglandin F2a	-	-	0.209273	0.287175	0.25084	0.249096	0.0232913	0.0291519	0.0235594	0.0253342	0.0229206	0.0265402	0.0345474	0.0280027	0.0385874	0.0431924	0.0374557	0.0377967	C00639
106	positive	211.037	252.109	C10H13N5O3	Deoxyadenosine	Nucleosides, nucleotides, and analogues	958-09-8	0.0316633	0.045427	0.00752984	0.0282067	0.127231	0.342714	0.175344	0.215096	0.0309433	0.0210444	0.0223831	0.0247903	0.0688284	0.0443746	0.0736795	0.0703923	C00559
107	positive	410.204	237.075	-	2,3-Dihydro-7-hydroxy-2-methyl-4-oxo-4H-1-benzopyran-5-acetic acid	-	-	0.00479767	0.00402675	0.00464108	0.0044885	0.00473452	0.00417536	0.00401206	0.00430732	0.0044688	0.00521599	0.0042838	0.0046562	0.0036493	0.00415937	0.00409671	0.00412687	-
108	negative	78.3406	132.029	-	1-deoxy-1-(N6-lysino)-D-fructose	-	-	0.0721712	0.0907348	0.09466	0.0858553	0.0403539	0.0972363	0.0726003	0.0700635	0.136028	0.168012	0.124224	0.142754	0.0873718	0.0905668	0.0863893	0.0803354	-
109	positive	688.656	141.113	C6H12N4	Metenamine	Organoheterocyclic compounds	100-97-0	1.13323	1.17089	1.21018	1.17143	0.901456	1.87799	1.10263	1.29402	1.13183	1.18536	1.1929	1.17003	1.05844	1.47938	1.44637	1.17399	-
110	negative	306.356	187.097	C9H16O4	Azelaic acid	Lipids and lipid-like molecules	123-99-9	2.32924	2.20579	1.73845	2.09116	5.7523	9.60969	7.24942	7.53714	3.71149	4.71958	5.05927	4.49678	3.39961	3.22256	3.25344	3.11142	C08261
111	positive	235.695	122.096	C8H11N	Phenylethylamine	Alkaloids and derivatives	64-04-0	1.14767	1.57424	1.63481	1.45224	1.41813	3.4154	2.79777	2.54377	0.204176	0.244423	0.34083	0.263143	0.619583	0.642032	0.600848	0.622458	C05332
113	positive	679.599	328.32	-	Stearoylethanolamide	-	-	0.0121604	0.0133565	0.00939321	0.0116367	0.00402449	0.00678063	0.00434368	0.0050496	0.00430708	0.00354481	0.00216484	0.00333891	0.00803967	0.00914423	0.00848703	0.0067264	-
115	positive	69.1543	146.117	C7H16NO2	Acetylcholine	Organic nitrogen compounds	51-84-3	1.5743e-05	1.59355e-05	1.57807e-05	1.58197e-05	0.685153	0.829423	0.798341	0.770972	0.57663	0.830303	0.718768	0.708567	0.576299	0.514169	0.469996	0.477037	C01996
116	positive	42.6236	147.076	C5H10N2O3	D-Glutamine	Amino acids, peptides, and analogues	5959-95-5	0.352898	7.94422	8.71396	5.67036	12.1759	14.3734	13.1153	13.2215	13.6458	12.0588	10.6214	12.1087	10.6586	10.6251	10.1007	10.4514	C00819
117	negative	42.1563	154.062	C6H9N3O2	L-Histidine	Amino acids, peptides, and analogues	71-00-1	4.06124	5.08906	6.02442	5.05824	16.5116	20.2247	17.6317	18.1227	13.7985	14.9178	14.1125	14.2762	13.6132	13.2672	14.7	13.6733	C00135
119	positive	261.349	132.102	-	(Â±)-erythro-Isoleucine	-	-	0.0612059	0.0609686	0.0615736	0.0612494	0.111773	0.247606	0.194806	0.184728	0.0856212	0.0985332	0.096167	0.0934405	0.11398	0.141055	0.12098	0.104003	-
120	positive	345.01	265.111	C12H17N4OS	Thiamine	Organoheterocyclic compounds	59-43-8	1.5743e-05	0.000163708	1.57807e-05	6.50773e-05	0.00203396	0.00652574	0.00388976	0.00414982	0.00219017	0.00240441	0.00246378	0.00235279	0.00996068	0.0117901	0.0110839	0.00853717	C00378
121	negative	185.038	283.069	C10H12N4O6	Xanthosine	Nucleosides, nucleotides, and analogues	146-80-5	0.0279362	0.0424377	0.0344792	0.034951	0.156338	1.16612	0.429652	0.584038	0.00930025	0.00882001	0.00366112	0.00726046	0.0732896	0.0944253	0.0668916	0.0619231	C01762
123	positive	166.621	107.049	C7H6O	Benzaldehyde	Benzenoids	100-52-7	0.0775144	0.0944928	0.0995846	0.0905306	0.328849	0.583579	0.425739	0.446056	0.249687	0.281115	0.266745	0.265849	0.269103	0.262676	0.308047	0.284766	C00193
125	positive	232.224	265.154	-	Valyl-Phenylalanine	-	-	0.00614255	0.000978288	0.00828828	0.00513637	0.0285383	0.0748415	0.046492	0.0499573	0.00766567	0.00829411	0.00748839	0.00781606	0.0166676	0.0166223	0.0137975	0.0124563	-
126	positive	227.399	266.136	C14H20NO4	(2-{[3-(3,4-dihydroxyphenyl)prop-2-enoyl]oxy}ethyl)trimethylazanium	Shikimates and Phenylpropanoids	-	0.013939	0.00264241	0.00515329	0.0072449	0.0757901	0.0375898	0.047187	0.0535223	0.0254403	0.0266143	0.0234891	0.0251813	0.0219678	0.0240156	0.0222693	0.0212974	-
127	positive	69.2532	256.081	C11H14NO9P	Nicotinic acid mononucleotide	Nucleosides, nucleotides, and analogues	321-02-8	1.01679	1.37229	1.24575	1.21161	0.732984	0.806459	0.683577	0.741006	1.41605	1.33713	1.51468	1.42262	1.36703	1.20579	1.19237	1.19581	-
129	negative	73.5008	163.039	C9H8O3	4-Hydroxycinnamic acid	Shikimates and Phenylpropanoids	7400-08-0	0.0305456	0.0605369	0.0844054	0.058496	0.296103	0.370945	0.285618	0.317555	0.204673	0.197632	0.186543	0.196283	0.262231	0.237944	0.222052	0.231944	C00811
130	negative	42.2492	173.104	C6H14N4O2	L-Arginine	Amino acids, peptides, and analogues	74-79-3	0.351143	2.42901	2.22939	1.66985	2.89236	2.81373	2.20517	2.63709	4.53181	4.37974	7.52092	5.47749	2.55578	2.49502	2.8784	2.46359	C00062
131	negative	36.5156	275.018	C6H13O10P	6-Phosphogluconic acid	Organic oxygen compounds	921-62-0	0.411654	0.203448	0.219378	0.27816	0.261691	0.512574	0.428921	0.401062	0.311395	0.384817	0.436928	0.377713	0.239532	0.255064	0.256617	0.247949	C00345
133	positive	198.678	152.057	C5H5N5O	Guanine	Alkaloids and derivatives	73-40-5	0.180359	0.00644322	0.170552	0.119118	0.0757578	0.148506	0.112577	0.11228	0.0464885	0.0432663	0.0527727	0.0475092	0.0633174	0.0587169	0.0548106	0.0620352	C00242
134	positive	327.796	132.102	C6H13NO2	L-Norleucine	Amino acids, peptides, and analogues	327-57-1	0.0857922	0.0833375	0.0809525	0.0833607	0.173134	0.297358	0.218762	0.229752	0.119038	0.136958	0.121458	0.125818	0.147243	0.179967	0.117483	0.123483	C01933
135	negative	57.9323	96.9592	HO4P	Hydrogen phosphate	-	14066-19-4	0.486872	0.518044	0.608465	0.537794	0.938397	1.63834	0.454837	1.01052	1.13524	1.10483	0.391924	0.877332	1.20043	1.02444	1.04014	1.26288	C01293
137	positive	58.8509	150.058	-	Racemethionine	-	-	0.0341466	0.0262688	0.0389971	0.0331375	0.313757	1.81079	1.03747	1.05401	0.0493578	0.0820262	0.0855172	0.0723004	0.122173	0.130493	0.174781	0.146923	-
139	negative	43.1829	181.071	C6H14O6	Mannitol	Lipids and lipid-like molecules	69-65-8	181.122	46.2751	115.012	114.136	175.429	197.866	185.13	186.142	173.048	178.805	198.13	183.328	138.58	134.498	133.616	130.794	C00392
140	positive	762.282	95.0607	C5H6N2	Methylpyrazine	Organoheterocyclic compounds	109-08-0	1.20227	1.33932	1.02367	1.18842	1.49208	1.98202	1.17764	1.55058	1.83614	1.16903	1.57676	1.52731	1.11365	0.954232	0.872754	1.26704	-
141	positive	188.821	232.154	C11H21NO4	Isobutyryl-L-carnitine	Lipids and lipid-like molecules	25518-49-4	1.02822	1.88435	1.9765	1.62969	21.4432	18.0336	13.7934	17.7568	12.6453	12.8211	8.73001	11.3988	11.1615	11.2358	9.2341	8.75134	-
143	positive	222.784	786.165	-	FAD	-	-	0.0124376	0.0128153	0.00205776	0.00910356	0.016201	0.0119595	0.0139531	0.0140379	0.0284326	0.0203077	0.0220622	0.0236009	0.0156357	0.015539	0.0155495	0.0165276	C00016
144	negative	552.007	271.228	-	16-Hydroxy hexadecanoic acid	-	-	3.10657	6.93011	5.69733	5.24467	1.48945	2.99918	1.80645	2.09836	0.404477	0.291602	0.355095	0.350392	3.44778	3.25699	3.19083	3.11128	-
145	negative	779.109	255.233	C16H32O2	Palmitic acid	Lipids and lipid-like molecules	57-10-3	0.275425	0.299619	0.288977	0.288007	0.197699	0.217429	0.215224	0.210117	0.290449	0.209392	0.233077	0.244306	0.28653	0.262984	0.194976	0.230964	C00249
146	positive	46.2564	75.0558	C2H6N2O	N-Nitrosodimethylamine	Organic nitrogen compounds	62-75-9	0.0185885	0.0238644	0.0159878	0.0194802	0.0295661	0.0444835	0.0182956	0.0307817	0.0133986	0.026869	0.0250176	0.0217617	0.0210941	0.0206812	0.0159882	0.0172072	C14704
147	negative	130.194	175.061	C7H12O5	2-Isopropylmalic acid	Lipids and lipid-like molecules	73142-75-3	4.81536	5.53135	3.45769	4.60146	4.66288	4.95446	4.37476	4.66404	3.64566	3.90352	3.45658	3.66859	2.0488	2.78903	2.54348	2.52705	C02504
148	negative	546.472	367.213	C20H32O6	11-Dehydro-thromboxane B2	Lipids and lipid-like molecules	67910-12-7	0.0223827	0.0200602	0.0219513	0.0214648	0.0229388	0.0265229	0.0214395	0.0236337	0.0211236	0.0203619	0.0228553	0.0214469	0.0198299	0.0225597	0.0213962	0.0203658	C05964
149	positive	494.906	459.25	-	1-(5Z,8Z,11Z,14Z-eicosatetraenoyl)-sn-glycero-3-phosphate	-	-	0.00626238	0.010991	0.0069111	0.00805481	0.00958684	0.00852114	0.00641218	0.00817339	0.00454253	0.00440132	0.00437269	0.00443885	0.00980794	0.00831886	0.006778	0.00731428	-
150	positive	622.823	330.3	C19H39NO3	Palmitoyl Serinol	Lipids and lipid-like molecules	126127-31-9	0.0261631	0.0242333	0.0467863	0.0323942	0.062505	0.348665	0.0749283	0.162033	0.00580467	0.00538073	0.00383233	0.00500591	0.145708	0.169832	0.143905	0.205214	-
151	positive	210.247	263.138	-	H-PHE-PRO-OH	-	-	0.00324717	0.00179779	0.00335072	0.00279856	0.0336767	0.0655239	0.0498966	0.049699	0.0094673	0.0116176	0.00995567	0.0103468	0.0106282	0.0147825	0.0142477	0.0135086	-
152	negative	605.593	299.259	C18H36O3	2-Hydroxystearic acid	Lipids and lipid-like molecules	26531-80-6	1.67181	3.45143	3.06737	2.7302	0.481021	2.81998	1.25094	1.51731	0.35935	0.263106	0.284819	0.302425	2.16135	3.26663	2.96778	2.19317	C03045
153	positive	458.95	351.214	C20H32O6	20-Hydroxy-PGE2	Lipids and lipid-like molecules	57930-95-7	0.0224553	0.0308733	0.0263374	0.0265553	0.00685757	0.0126062	0.0156165	0.0116934	0.0019553	0.00199306	0.00145476	0.00180104	0.00368255	0.00668121	0.00655325	0.00662376	-
154	positive	518.73	184.073	C5H15NO4P	Phosphorylcholine	Organic nitrogen compounds	3616-04-4	0.311326	0.27457	0.260942	0.282279	0.347996	0.384169	0.36113	0.364432	0.464831	0.4921	0.962102	0.639678	0.35814	0.366085	0.345085	0.370865	C00588
155	negative	82.1331	131.034	C5H8O4	Glutaric acid	Lipids and lipid-like molecules	110-94-1	0.662264	0.946467	0.746691	0.785141	0.771482	0.279645	0.782941	0.611356	0.583449	0.648864	0.680923	0.637746	0.559542	0.484182	0.553564	0.529094	C00489
158	positive	132.973	121.065	C8H8O	Phenylacetaldehyde	Shikimates and Phenylpropanoids	122-78-1	0.057589	0.0751607	0.0653021	0.0660173	0.368374	0.748757	0.739563	0.618898	0.00559883	0.00800674	0.0281681	0.0139246	0.0622178	0.0694096	0.0617234	0.0742541	C00601
160	positive	170.71	237.123	-	Phenylalanyl-Alanine	-	-	0.00348525	0.0054192	0.00461422	0.00450623	0.0168486	0.0440057	0.0301377	0.0303307	0.00040677	0.00157169	0.000990377	0.000989611	0.0063445	0.00620762	0.00590752	0.00730824	-
162	positive	500.152	288.253	-	Lauroyl diethanolamide	-	-	0.214751	0.202865	0.191918	0.203178	0.231769	0.205906	0.246455	0.228043	0.202406	0.196287	0.206612	0.201769	0.182212	0.22485	0.212804	0.193869	-
164	positive	242.907	146.06	-	1H-Indole-3-carboxaldehyde	-	-	0.0606714	0.0903117	0.0704408	0.073808	0.783309	2.24297	1.80304	1.60977	0.13179	0.127236	0.129184	0.129403	0.360614	0.344262	0.297468	0.317463	-
165	positive	602.135	230.096	C9H15N3O2S	Ergothioneine	Amino acids, peptides, and analogues	497-30-3	0.0121451	0.0124756	0.00914461	0.0112551	0.0414053	0.0394952	0.041457	0.0407858	0.0408921	0.0430783	0.0434431	0.0424712	0.0255267	0.0347427	0.0313231	0.0354532	C05570
166	positive	216.753	193.097	C10H12N2O2	N'-Hydroxymethylnorcotinine	Organoheterocyclic compounds	157129-55-0	0.00414193	0.00384759	0.00393409	0.00397454	0.00648893	0.0129346	0.00926696	0.00956351	0.00223296	0.00316507	0.00323102	0.00287635	0.00388001	0.00486012	0.00462868	0.00521411	-
167	negative	366.025	211.082	C5H12O5	L-Arabitol	Nucleosides, nucleotides, and analogues	7643-75-6	0.204981	0.527727	0.154653	0.295787	0.269317	0.344453	0.313545	0.309105	0.321776	0.341145	0.455569	0.37283	0.436307	0.459203	0.455299	0.364957	C00532
168	positive	349.075	288.217	-	L-Octanoylcarnitine	-	-	0.0010598	0.00159452	0.00148694	0.00138042	0.110982	0.140168	0.0853221	0.112157	0.0562085	0.054618	0.0365028	0.0491097	0.0345816	0.0316413	0.0333659	0.0337022	C02838
170	negative	584.068	295.228	C18H32O3	9,10-Epoxyoctadecenoic acid	Lipids and lipid-like molecules	-	53.061	84.6299	53.4353	63.7088	30.0223	75.3145	47.4342	50.9237	12.1377	12.6511	17.3592	14.0493	19.1142	18.8815	19.0433	17.5554	C14825
171	positive	147.61	148.06	C5H9NO4	N-Acetylserine	Amino acids, peptides, and analogues	16354-58-8	0.0188896	0.0172521	0.0154274	0.0171897	0.00496859	0.00523792	0.0169893	0.00906526	0.0329987	0.0265425	0.0227476	0.0274296	0.0195818	0.0212311	0.0209042	0.0212703	-
172	positive	239.575	246.169	C12H23NO4	2-Methylbutyroylcarnitine	Lipids and lipid-like molecules	31023-25-3	2.57054	3.56529	4.56947	3.56844	19.5491	19.3474	18.5274	19.1413	13.0483	13.8057	11.5647	12.8062	11.1611	11.5843	11.0355	11.3707	-
173	negative	73.5008	180.066	C9H11NO3	L-Tyrosine	Amino acids, peptides, and analogues	60-18-4	5.99983	8.37764	9.27643	7.88463	28.3596	35.1706	30.3912	31.3072	19.8205	20.9051	21.2759	20.6672	22.8165	22.2742	23.2117	22.19	C00082
174	negative	47.4898	98.0061	C4H5NS	Allyl isothiocyanate	Organosulfur compounds	20978	2.22737	2.51431	3.07033	2.604	5.97505	6.32515	5.96383	6.08801	6.33707	6.34768	6.10301	6.26259	2.68312	2.66192	4.61948	4.33829	C19317
175	negative	281.368	136.04	C7H7NO2	p-Aminobenzoic acid	Amino acids, peptides, and analogues	150-13-0	0.439219	0.746827	0.704739	0.630262	0.254305	0.451268	0.22505	0.310207	1.08166	0.655099	0.201342	0.646035	0.421357	0.405798	0.390524	0.401981	-
176	negative	36.5894	184.985	C3H7O7P	3-Phosphoglyceric acid	Lipids and lipid-like molecules	820-11-1	0.305525	0.318769	0.313089	0.312461	1.48303	1.43249	1.61286	1.50946	1.67428	1.78742	1.90949	1.7904	0.909426	0.97042	1.0646	0.981103	C00597
178	positive	140.425	261.144	C11H20N2O5	gamma-Glutamylleucine	Amino acids, peptides, and analogues	2566-39-4	0.00620962	0.00815053	0.00996238	0.00810751	0.011934	0.0212774	0.0171563	0.0167892	0.00862337	0.00809321	0.00619741	0.007638	0.0528713	0.0565335	0.0548228	0.0541191	-
179	negative	787.316	151.061	C5H12O5	Ribitol	Organic oxygen compounds	488-81-3	14.0917	28.4251	9.81076	17.4425	17.3001	18.3258	21.1915	18.9392	17.8022	17.7775	23.1429	19.5742	17.3923	18.0542	19.9075	16.0679	C00474
180	negative	233.8	165.055	-	Phenyllactic acid	-	-	0.131832	0.118735	0.163329	0.137966	0.22835	0.222765	0.256832	0.235982	0.00256568	0.00260341	0.0027795	0.00264953	0.356821	0.385823	0.342695	0.34001	-
181	positive	36.0031	140.995	-	Acetylphosphate	-	-	0.0324858	0.0286783	0.0274641	0.0295427	0.0809521	0.117517	0.130567	0.109679	0.121344	0.125803	0.151297	0.132815	0.054683	0.0660325	0.0778407	0.076391	-
183	positive	210.036	99.0444	C5H6O2	2-Furanmethanol	Organoheterocyclic compounds	98-00-0	0.192284	1.59355e-05	0.0460754	0.0794585	0.197276	0.161639	0.233408	0.197441	0.19471	0.249196	0.221832	0.221912	0.205516	0.227739	0.222046	0.223477	C20441
184	positive	67.0057	203.15	-	Asymmetric dimethylarginine	-	-	0.629524	0.933939	0.826638	0.7967	1.12553	1.28629	1.16578	1.19253	0.938947	0.744013	1.03188	0.904946	1.00957	1.05074	0.837596	0.855956	-
185	negative	245.445	179.035	C9H8O4	Caffeic acid	Shikimates and Phenylpropanoids	501-16-6	0.000109084	0.000109905	0.000108489	0.000109159	0.0702878	0.151786	0.134139	0.118738	0.00011286	0.000112134	0.000116179	0.000113724	0.201358	0.325341	0.333145	0.326761	C01197
186	negative	36.4673	482.963	-	Uridine triphosphate	-	-	0.0170864	0.0147786	0.0124577	0.0147742	0.0413355	0.0265587	0.0364646	0.0347863	0.021992	0.022773	0.0281996	0.0243215	0.0225537	0.0242061	0.0222413	0.0232563	C00075
187	negative	198.143	165.019	C8H6O4	Phthalic acid	Shikimates and Phenylpropanoids	88-99-3	0.243216	1.23228	0.840287	0.771927	0.158066	0.290435	0.207872	0.218791	0.0987084	0.0831648	0.0724263	0.0847665	0.104552	0.179985	0.165097	0.156851	C01606
188	positive	269.318	206.092	C11H11NO3	Indolelactic acid	Alkaloids and derivatives	1821-52-9	0.000246488	0.000435408	0.00100925	0.000563715	0.00386065	0.00591196	0.00437448	0.0047157	0.000964597	0.00111532	0.00115002	0.00107665	0.00123896	0.00141978	0.000821873	0.00138706	C02043
189	positive	165.472	136.075	C8H9NO	2-Aminoacetophenone	Organic oxygen compounds	613-89-8	0.0320714	0.03584	0.0321226	0.0333446	0.0484827	0.0657781	0.0634637	0.0592415	0.0548404	0.0669846	0.116551	0.0794586	0.0470726	0.0466043	0.0530584	0.0462672	-
190	negative	37.6218	402.996	C9H14N2O12P2	Uridine 5'-diphosphate	Nucleosides, nucleotides, and analogues	58-98-0	0.109431	0.10414	0.135613	0.116395	0.2474	0.11456	0.190435	0.184132	0.0983399	0.0755488	0.0933978	0.0890955	0.109637	0.122976	0.0841929	0.094869	C00015
191	positive	253.287	230.128	C7H16O7	D-Glycero-D-galacto-heptitol	Organic oxygen compounds	527-06-0	0.000859673	0.00175947	0.000819873	0.00114634	0.00513184	0.00734099	0.00543503	0.00596929	0.00250513	0.00228196	0.00215266	0.00231325	0.00983321	0.00781317	0.00890092	0.00882347	C08255
192	positive	435.998	192.138	C12H17NO	N-Acetyl-2,6-diethylaniline	Benzenoids	16665-89-7	0.000936769	0.00134407	0.00107131	0.00111738	0.00255977	0.0024183	0.00252816	0.00250208	0.00387522	0.00462572	0.00566748	0.00472281	0.00251347	0.00273753	0.00296862	0.00247287	-
193	positive	514.134	440.277	-	LysoPE(15:0/0:0)	-	-	0.0619335	0.0836458	0.00457435	0.0500512	0.15863	0.148599	0.139268	0.148833	0.0108569	0.00624725	0.00597953	0.00769457	0.0959553	0.0949102	0.0916774	0.0985061	-
194	positive	81.5384	279.133	C14H18N2O4	Tyrosyl-Proline	Amino acids, peptides, and analogues	-	0.00233399	0.00318362	0.00140238	0.00230666	0.00984695	0.0185386	0.0165443	0.0149766	0.000756016	0.00188565	0.00163505	0.00142557	0.00254919	0.00199498	0.00294846	0.0037017	-
195	positive	96.7956	215.139	C10H18N2O3	Valyl-Proline	Amino acids, peptides, and analogues	-	0.00494236	0.00580373	0.00664885	0.00579831	0.0182448	0.0272264	0.0207206	0.0220639	0.00524224	0.00768647	0.00640019	0.00644297	0.00948443	0.00962148	0.0100611	0.00928666	-
196	positive	87.9617	168.065	C8H9NO3	3-Methoxyanthranilate	Benzenoids	-	0.043175	0.0505119	0.0258289	0.0398386	0.0327102	0.017156	0.0278716	0.0259126	0.0428677	0.0412393	0.0418055	0.0419709	0.0294371	0.031911	0.0295492	0.0295919	C05831
197	positive	69.4746	744.082	-	NADP	-	-	0.00538445	0.00612445	0.00581499	0.00577463	0.00968657	0.00500722	0.0121407	0.00894483	0.0111164	0.0103487	0.00988802	0.010451	0.00365477	0.00585269	0.0037848	0.00432896	C00006
198	positive	196.476	88.1125	-	Isoamylamine	-	-	0.173789	0.244255	0.311935	0.243326	0.159001	0.423429	0.259693	0.280708	0.0332814	0.0435401	0.0865719	0.0544644	0.0789443	0.081082	0.0811179	0.0783966	-
199	positive	610.011	130.086	C6H11NO2	L-trans-4-Methyl-2-pyrrolidinecarboxylic acid	Amino acids, peptides, and analogues	23009-50-9	0.0285653	0.031173	0.0344376	0.031392	0.031469	0.0277827	0.0294653	0.0295723	0.0395205	0.0327149	0.0317116	0.034649	0.0369658	0.0363097	0.025117	0.0327971	-
200	positive	43.9347	99.0443	C5H6O2	5-Methyl-2(3H)-furanone	Organoheterocyclic compounds	591-12-8	0.912679	0.536462	0.534436	0.661193	0.565522	0.732647	0.6153	0.637823	0.600545	0.616215	0.743007	0.653256	2.07061	2.26802	2.31937	2.42879	-
201	negative	52.1286	459.137	C22H24N2O9	Oxytetracycline	Shikimates and Phenylpropanoids	79-57-2	0.0224481	0.0303609	0.0310756	0.0279615	0.01343	0.00756214	0.0047556	0.00858258	0.011046	0.0101491	0.0072707	0.00948862	0.0215627	0.029404	0.0155392	0.0196763	C06624
204	positive	108.226	96.0448	C5H5NO	2-Hydroxypyridine	Alkaloids and derivatives	142-08-5	0.140484	0.157818	0.126202	0.141501	0.241493	0.249404	0.245169	0.245355	0.154139	0.20227	0.177864	0.178091	0.232201	0.256136	0.258811	0.273587	C02502
205	negative	100.311	135.044	C8H8O2	Phenylacetic acid	Shikimates and Phenylpropanoids	103-82-2	0.187396	0.215752	0.196568	0.199905	0.272623	0.268139	0.238027	0.259596	0.243756	0.280587	0.250124	0.258156	0.228126	0.239714	0.24144	0.221674	C07086
206	positive	640.488	326.305	C20H39NO2	N-Oleoylethanolamine	Lipids and lipid-like molecules	111-58-0	0.0427553	0.0786452	0.0368798	0.0527601	0.00479968	0.0144401	0.00631898	0.00851958	0.00225167	0.00132904	0.00245451	0.00201174	0.0181142	0.019117	0.0165421	0.0213811	-
207	negative	562.75	293.213	C18H30O3	13-OxoODE	Lipids and lipid-like molecules	-	5.70441	7.36534	2.88318	5.31764	2.1651	3.19694	2.26583	2.54262	0.670499	0.695287	0.924846	0.763544	1.29497	1.47998	1.19281	1.37039	C14765
208	negative	529.334	435.252	-	LysoPA(18:1(9Z)/0:0)	-	-	0.24099	0.288739	0.229087	0.252939	0.0868139	0.0985926	0.0921843	0.0925303	0.0160609	0.0109585	0.0175195	0.0148463	0.106025	0.102165	0.0956447	0.0968457	-
209	negative	44.507	341.109	C12H22O11	Sucrose	Nucleosides, nucleotides, and analogues	57-50-1	59.837	46.5633	55.309	53.9031	17.2621	14.8227	16.0559	16.0469	17.3863	21.289	13.5254	17.4003	23.321	22.2588	22.5404	24.5787	C00089
210	positive	205.087	177.102	C10H12N2O	Serotonin	Alkaloids and derivatives	50-67-9	0.00272918	0.00103525	0.000997611	0.00158735	0.0127246	0.0991701	0.0673214	0.0597387	0.00497889	0.00617017	0.00399446	0.00504784	0.0109901	0.00594416	0.0104832	0.0110914	C00780
211	negative	550.098	353.232	C20H34O5	Prostaglandin D1	Lipids and lipid-like molecules	17968-82-0	0.0142286	0.0218292	0.0228208	0.0196262	0.003933	0.00963505	0.00578295	0.00645033	0.000670319	0.000934005	0.00142262	0.00100898	0.0135634	0.0102808	0.00993721	0.0107903	C06438
212	negative	313.488	193.05	C10H10O4	Monoethyl phthalate	Benzenoids	2306-33-4	0.00720883	0.00448126	0.0028635	0.0048512	0.00618697	0.00623488	0.00666902	0.00636362	0.0081496	0.00446831	0.0073788	0.00666557	0.00619805	0.00570979	0.00833387	0.00473537	-
213	negative	474.186	381.206	C17H35O7P	1-tetradecanoyl-sn-glycero-3-phosphate	Lipids and lipid-like molecules	-	0.00492838	0.00675559	0.00326541	0.00498313	0.00837118	0.00967276	0.011284	0.00977598	0.00191296	0.00262023	0.00277751	0.0024369	0.0287862	0.0298805	0.0274083	0.0265041	-
214	positive	47.3103	308.091	C10H17N3O6S	Glutathione	Amino acids, peptides, and analogues	70-18-8	1.5743e-05	1.59355e-05	1.57807e-05	1.58197e-05	1.71891e-05	0.00419181	0.000521705	0.0015769	0.718532	0.253592	0.00894694	0.327024	0.100738	0.162562	0.122351	0.121938	C00051
215	positive	127.404	294.181	C15H23N3O3	Lysyl-Phenylalanine	Amino acids, peptides, and analogues	-	0.000115433	0.000591283	0.000316056	0.000340924	0.00481379	0.0140633	0.00911128	0.00932946	0.000747283	0.00061369	0.0007583	0.000706424	0.00253275	0.00271359	0.00282567	0.00204896	-
217	positive	336.075	367.209	C20H30O6	20-Carboxy-leukotriene B4	Lipids and lipid-like molecules	80434-82-8	0.00245325	0.00351035	0.00304172	0.00300177	0.00131169	0.00147244	0.00100683	0.00126365	0.00106602	0.000853943	0.000674419	0.000864793	0.00165391	0.00218976	0.00231142	0.00285651	C05950
218	negative	812.248	153.019	-	Protocatechuic acid	-	-	0.0464967	0.0528902	0.0711618	0.0568496	0.0561044	0.0581501	0.0441074	0.0527873	0.0723221	0.0547304	0.0768199	0.0679574	0.0754026	0.0545788	0.0475595	0.0413247	C00230
219	negative	137.072	267.074	C10H12N4O5	Allopurinol-1-ribonucleoside	Nucleosides, nucleotides, and analogues	16220-07-8	0.0648425	0.126139	0.101852	0.0976114	0.253219	1.38322	0.668443	0.768295	0.0690845	0.0468357	0.0416322	0.0525175	0.159044	0.151839	0.198149	0.145998	-
220	positive	90.9506	89.0424	C4H8S	cis-2,3-Dimethylthiirane	Organoheterocyclic compounds	5954-71-2	0.0668713	0.0952585	0.164894	0.109008	0.0206848	0.144411	0.0688092	0.0779683	0.00328662	0.00599035	0.00668108	0.00531935	0.0203803	0.0211456	0.0192245	0.018332	-
222	negative	35.4504	338.989	C6H14O12P2	D-Fructose 2,6-bisphosphate	Organic oxygen compounds	-	0.0797205	0.0517151	0.0494084	0.0602813	0.142464	0.186148	0.171163	0.166592	0.137655	0.120377	0.148175	0.135403	0.0683792	0.0807974	0.0735453	0.0665965	C00665
224	positive	60.8905	142.097	C6H11N3O	L-Histidinol	Alkaloids and derivatives	4836-52-6	0.0647128	0.0994114	0.0210289	0.0617177	0.258607	0.120678	0.075266	0.151517	0.015551	0.0180177	0.151598	0.0617222	0.0790418	0.0990357	0.0891998	0.0858186	C00860
225	negative	73.0256	196.061	C9H11NO4	DL-Dopa	Amino acids, peptides, and analogues	63-84-3	0.133854	0.208435	0.229426	0.190572	0.753228	0.972042	0.822116	0.849128	0.497163	0.622143	0.604734	0.57468	0.63171	0.656312	0.619702	0.552513	-
226	positive	787.373	128.143	-	2-Propylpiperidine	-	-	0.361794	0.438031	0.610019	0.469948	0.564866	0.64079	0.552284	0.58598	0.589085	0.412029	0.422239	0.474451	0.599336	0.412648	0.526822	0.485675	-
227	negative	75.4562	243.062	C9H12N2O6	Uridine	Nucleosides, nucleotides, and analogues	58-96-8	0.268198	0.282102	0.27755	0.27595	0.707651	2.94787	1.74112	1.79888	0.149731	0.169382	0.103259	0.14079	0.354019	0.368317	0.356064	0.369966	C00299
228	positive	659.162	114.091	-	Epsilon-caprolactam	-	-	0.0848006	0.090485	0.0994663	0.091584	0.0904727	0.0947107	0.101707	0.09563	0.100857	0.108089	0.0900778	0.0996749	0.0992338	0.111768	0.0863657	0.104364	C06593
229	negative	644.393	335.221	C20H32O4	8,15-DiHETE	Lipids and lipid-like molecules	77667-08-4	0.0188693	0.0159002	0.0226691	0.0191462	0.00446721	0.00783706	0.00367273	0.00532566	0.0235525	0.0116479	0.017937	0.0177125	0.0121957	0.0195703	0.0094038	0.0158529	-
230	negative	46.3075	160.061	-	Aminoadipic acid	-	-	0.371279	0.544181	0.57227	0.49591	0.920655	1.28574	1.04739	1.08459	0.530703	0.491563	0.465764	0.49601	1.03432	0.973063	1.00116	0.929777	C00956
232	positive	532.692	454.292	-	LysoPE(16:0/0:0)	-	-	0.106772	0.108215	0.0804586	0.098482	0.498637	0.574824	0.582741	0.552067	0.0151634	0.00972757	0.00969771	0.0115296	0.0950353	0.0957716	0.087662	0.0927943	-
233	negative	70.6286	462.068	C14H18N5O11P	Adenylsuccinic acid	Benzenoids	19046-78-7	0.00919629	0.00875399	0.0101519	0.00936738	0.0616327	0.0678391	0.0863152	0.071929	0.0204556	0.0189953	0.020228	0.019893	0.023596	0.0244808	0.0157422	0.0173447	C03794
234	negative	38.6031	565.049	C15H22N2O17P2	UDP-D-galactose(2-)	Nucleosides, nucleotides, and analogues	-	0.162491	0.131318	0.18453	0.159446	0.113562	0.0654593	0.0596133	0.0795449	0.00931337	0.568211	0.508195	0.361907	0.364086	0.366504	0.239395	0.262319	-
235	positive	303.128	223.096	C12H14O4	Apiole	Organoheterocyclic compounds	523-80-8	0.000857417	0.000935345	0.00130345	0.00103207	0.00100764	1.77631e-05	0.000798764	0.000608056	0.00221392	0.00128911	0.00140796	0.001637	0.00101205	0.00131931	0.001313	0.00116254	C10429
236	positive	228.902	302.15	C16H19N3O3	Prolyl-Tryptophan	Amino acids, peptides, and analogues	-	0.00106733	0.00177706	0.000164709	0.00100303	0.00299009	0.00492882	0.00382363	0.00391418	0.00228757	0.00177179	0.00198376	0.00201437	0.00166536	0.00250793	0.00183099	0.00274878	-
237	positive	102.992	153.076	C5H12O5	Xylitol	Nucleosides, nucleotides, and analogues	87-99-0	0.00749262	0.040994	0.00715993	0.0185489	0.0167652	0.0227783	0.0227064	0.02075	0.0209602	0.0232126	0.0253379	0.0231702	0.0510201	0.0512448	0.0536372	0.0449933	C00379
238	positive	78.5088	311.123	C14H18N2O6	gamma-Glutamyltyrosine	Amino acids, peptides, and analogues	7432-23-7	0.000569108	0.00150232	0.00176964	0.00128036	0.00443023	0.00137482	0.00861485	0.00480663	0.000437332	1.6375e-05	0.00021233	0.000222012	0.00853722	0.00832199	0.00525627	0.00649451	-
239	positive	305.962	309.167	C17H24O5	Dihydrocumambrin A	Lipids and lipid-like molecules	20482-39-7	1.5743e-05	1.59355e-05	0.000162606	6.47615e-05	0.000532456	0.00084603	0.000343233	0.000573906	0.000486677	0.000696546	0.0034155	0.00153291	0.0152106	0.0272551	0.0264146	0.0255938	-
240	positive	38.3093	102.055	-	1-Aminocyclopropanecarboxylic acid	-	-	0.739954	0.72219	0.735103	0.732416	0.636711	0.890646	0.795037	0.774131	0.715434	0.808884	0.739861	0.754727	0.721302	0.661172	0.62707	0.719782	-
243	positive	12.1223	98.0604	C5H7NO	2,5-Dimethyloxazole	Organoheterocyclic compounds	23012-11-5	0.0383417	0.0637753	0.0483562	0.0501577	0.220611	0.0575546	0.0575336	0.1119	0.0402707	0.0559417	0.0982522	0.0648215	0.0468668	0.0410206	0.0656948	0.0546339	-
244	positive	268.071	260.185	-	L-Hexanoylcarnitine	-	-	0.131253	0.240072	0.226994	0.199439	0.102872	0.119002	0.0824717	0.101449	0.135996	0.113974	0.101546	0.117172	0.0922261	0.092195	0.0881414	0.0956286	-
245	positive	463.644	121.065	C8H8O	4-Methylbenzaldehyde	Benzenoids	104-87-0	0.001876	0.00274451	0.0026269	0.0024158	0.202305	0.473985	0.00480115	0.22703	0.310986	0.320095	0.313643	0.314908	0.165866	0.189261	0.17411	0.186806	C06758
246	positive	517.966	106.05	C3H7NO3	L-Serine	Amino acids, peptides, and analogues	56-45-1	0.0154259	0.0122194	0.0103196	0.0126549	0.022021	0.025928	0.022993	0.0236473	0.0145417	0.0212755	0.0184512	0.0180895	0.013154	0.021039	0.0174528	0.01914	C00065
247	negative	219.881	137.024	C7H6O3	4-Hydroxybenzoic acid	Shikimates and Phenylpropanoids	99-96-7	0.283106	0.280542	0.383781	0.31581	1.36514	0.940894	1.09783	1.13462	0.290395	0.24717	0.227186	0.254917	0.406529	0.371282	0.404631	0.37056	C00156
248	positive	267.538	211.096	-	2-Methoxy-4-(4-methyl-1,3-dioxolan-2-yl)phenol	-	-	0.0017668	0.00245673	0.00260596	0.00227649	0.00174669	0.00378726	0.00223292	0.00258896	0.00137222	0.00133803	0.00166527	0.00145851	0.00279996	0.00218042	0.00272935	0.00288011	-
249	positive	72.719	399.144	C15H22N6O5S	S-Adenosylmethionine	Nucleosides, nucleotides, and analogues	29908-03-0	0.00298581	0.00192871	0.00378762	0.00290071	0.0716015	0.0886532	0.100111	0.0867885	0.0300778	0.0420336	0.0291328	0.033748	0.0267558	0.0311169	0.0300812	0.0362096	C00019
250	positive	463.696	105.07	C8H8	Styrene	Benzenoids	100-42-5	1.5743e-05	1.59355e-05	1.57807e-05	1.58197e-05	0.609471	1.46452	1.72643e-05	0.691336	0.933214	0.960916	0.953129	0.949086	0.525171	0.57254	0.544911	0.573097	C07083
251	positive	265.752	144.08	C10H9N	2-Aminonaphthalene	Benzenoids	91-59-8	1.95401	0.553927	2.03951	1.51582	22.5852	30.1044	28.9956	27.2284	12.8544	12.4817	8.95576	11.4306	10.5181	10.5963	10.2253	10.3759	C02227
254	negative	73.6436	137.024	C7H6O3	Gentisaldehyde	Shikimates and Phenylpropanoids	1194-98-5	0.0940885	0.10307	0.113718	0.103625	0.107813	0.105348	0.106862	0.106674	0.11442	0.126635	0.112217	0.117757	0.112522	0.114075	0.111326	0.103646	C05585
255	positive	429.472	161.117	C8H15O3	8-Hydroxyoctanoate	Organic acids and derivatives	-	0.00462641	0.00459346	0.00447906	0.00456631	0.00487449	0.00530234	0.00435891	0.00484525	0.00439967	0.00455915	0.00425559	0.0044048	0.00460042	0.00402071	0.00417117	0.00446606	-
256	positive	272.998	138.055	C7H7NO2	2-Pyridylacetic acid	Organoheterocyclic compounds	-	0.0120635	0.0176384	0.0103915	0.0133645	0.0280325	0.031792	0.0275474	0.029124	0.0635874	0.0976211	0.0870934	0.0827673	0.0296703	0.0343172	0.0332378	0.0370244	-
257	positive	573.453	107.086	C8H10	p-Xylene	Benzenoids	-	0.00449161	0.00571874	0.00465556	0.0049553	0.00334723	0.00475072	0.0049629	0.00435362	0.00394655	0.00353746	0.00294065	0.00347489	0.0239948	0.0202125	0.0198075	0.0241233	C06756
258	positive	428.358	233.153	C15H20O2	Alantolactone	Lipids and lipid-like molecules	546-43-0	0.000562154	0.000506103	0.000608109	0.000558789	0.000776429	0.000448395	0.000557444	0.00059409	0.000130149	0.000136059	0.00058442	0.000283543	0.00111102	0.00144348	0.00137986	0.00144766	C09289
260	positive	68.0941	163.06	-	D-Tagatose	-	-	0.00231163	0.00327838	0.00270678	0.00276559	0.00358071	0.00206929	0.00158431	0.00241144	0.00198748	0.00329116	0.00319951	0.00282605	0.0029583	0.00373431	0.00302206	0.00363298	C00795
262	positive	269.207	180.102	C10H13NO2	1,2,3,4,5,6-Hexahydro-5-(1-hydroxyethylidene)-7H-cyclopenta[b]pyridin-7-one	Organoheterocyclic compounds	118355-70-7	0.0302095	0.0306541	0.0377647	0.0328761	0.10088	0.11093	0.104364	0.105391	0.0524348	0.0429748	0.0294989	0.0416361	0.0436836	0.0440872	0.042033	0.0478031	-
263	positive	73.8143	147.044	C9H6O2	2-Benzofurancarboxaldehyde	Organoheterocyclic compounds	4265-16-1	0.0823848	0.104146	0.126509	0.104347	0.400407	0.528032	0.443944	0.457461	0.0675525	0.342759	0.382787	0.264366	0.393043	0.386952	0.377819	0.366836	-
264	negative	42.2586	179.056	C6H12O6	myo-Inositol	Nucleosides, nucleotides, and analogues	87-89-8	6.05172	7.18412	5.38981	6.20855	5.77837	4.93661	5.81251	5.50916	3.21431	3.71256	3.72537	3.55075	4.865	4.79656	5.01578	4.95628	C00137
265	negative	562.715	407.277	C24H40O5	Cholic acid	Lipids and lipid-like molecules	81-25-4	0.00447024	0.00940626	0.00770968	0.00719539	0.0490672	0.0931735	0.0595265	0.0672557	0.00011286	0.000292984	0.000302151	0.000235998	0.0197547	0.0212958	0.0237801	0.0199335	C00695
266	positive	166.619	182.081	C9H11NO3	L-Threo-3-Phenylserine	Amino acids, peptides, and analogues	6254-48-4	0.00688692	0.00907337	0.0068825	0.00761426	0.0256695	0.069457	0.0450863	0.0467376	0.0167667	0.0217156	0.0245571	0.0210131	0.029192	0.0261732	0.0263605	0.0258232	-
267	negative	560.59	295.228	C18H32O3	(10E,12Z)-9-HODE	Lipids and lipid-like molecules	98524-19-7	1.7463	2.18359	1.16783	1.69924	0.644485	0.968836	0.681372	0.764898	0.477211	0.474222	0.616824	0.522752	0.639257	0.542411	0.611485	0.584948	-
268	positive	231.85	174.112	C8H15NO3	Acetylleucine	Lipids and lipid-like molecules	1188-21-2	0.0129513	0.00480495	0.00554921	0.00776848	0.0791604	0.20723	0.154074	0.146822	0.00438103	0.0037448	0.00449729	0.00420771	0.0226833	0.0227088	0.0220487	0.0268324	C02710
269	positive	196.669	298.114	C11H15N5O5	1-Methylguanosine	Nucleosides, nucleotides, and analogues	2140-65-0	0.0433721	0.0488852	0.107916	0.0667245	0.0819879	0.228453	0.176962	0.162468	0.0265206	0.0317982	0.0369065	0.0317417	0.159406	0.143516	0.146928	0.157723	-
270	negative	265.794	375.132	C16H24O10	Loganic acid	Terpenoids	22255-40-9	0.00194597	0.00340983	0.00278072	0.00271217	0.0122615	0.0375137	0.0182429	0.0226727	0.00582123	0.00335985	0.00318959	0.00412356	0.0125152	0.0100757	0.010704	0.0103114	-
271	positive	168.942	231.17	C11H22N2O3	Valyl-Leucine	Amino acids, peptides, and analogues	-	0.00183849	0.0034789	1.57807e-05	0.00177772	0.012285	0.0556171	0.0273269	0.031743	1.62675e-05	0.00103809	0.00113003	0.00072813	0.00564214	0.00515817	0.00685467	0.00551067	-
272	negative	421.416	263.129	C15H20O4	Abscisic acid	Terpenoids	7773-56-0	0.000109084	0.000382962	0.000474831	0.000322292	0.000290214	0.000113301	0.000113587	0.000172367	0.000729259	0.000247701	0.000116179	0.000364379	0.00790241	0.00821486	0.0086853	0.00749213	-
273	positive	37.1742	98.0604	C5H7NO	2,4-Dimethyloxazole	Organoheterocyclic compounds	1938830	0.0665044	0.0276792	0.0223807	0.0388548	0.0955423	0.14488	0.0555671	0.0986632	0.0371976	0.059234	0.0549552	0.0504623	0.0569806	0.0319141	0.0434333	0.0567782	-
275	negative	43.3195	147.029	C5H8O5	Citramalic acid	Lipids and lipid-like molecules	597-44-4	6.19165	7.50138	5.59955	6.43086	7.98015	3.70226	4.99898	5.56046	6.63216	6.7293	6.2826	6.54802	7.88722	7.78058	9.59217	8.69577	C00815
276	positive	697.966	284.294	-	Octadecanamide	-	-	2.89231	2.07787	5.72221	3.56413	0.736081	1.87015	3.61087	2.07237	1.39386	1.37712	0.966222	1.24573	3.09608	2.94282	2.65051	3.27301	C13846
277	positive	339.575	202.043	C10H7N3S	Thiabendazole	Organoheterocyclic compounds	148-79-8	6.43088e-05	1.59355e-05	1.57807e-05	3.20084e-05	6.63443e-05	6.43339e-05	0.000142109	9.0929e-05	1.62675e-05	1.6375e-05	4.79498e-05	2.68641e-05	0.00773317	0.00752706	0.00713572	0.00735929	C07131
279	negative	502.381	285.208	C16H30O4	Hexadecanedioic acid	Lipids and lipid-like molecules	505-54-4	0.109173	0.117117	0.0963303	0.10754	0.0447178	0.0313861	0.0434577	0.0398539	0.00737194	0.00846964	0.00767967	0.00784042	0.0249414	0.021423	0.0213333	0.0212231	C19615
281	negative	194.113	265.12	-	H-THR-PHE-OH	-	-	0.00390405	0.00591275	0.00555375	0.00512352	0.0155958	0.0334584	0.0207512	0.0232685	0.00405431	0.00332501	0.00319611	0.00352514	0.00583999	0.0061472	0.00497475	0.00605	-
283	negative	631.899	297.244	C18H34O3	9,10-epoxyoctadecanoic acid	Lipids and lipid-like molecules	-	0.0507946	0.0462302	0.0513539	0.0494596	0.04388	0.0550329	0.0470605	0.0486578	0.048887	0.0584216	0.0400796	0.0491294	0.0793548	0.0939872	0.134027	0.0912423	C19615
284	positive	488.525	379.245	C20H36O5	Prostaglandin F1a	Lipids and lipid-like molecules	745-62-0	0.0212684	0.034681	0.0169904	0.0243132	0.00883964	0.00707086	0.00838889	0.00809979	0.0061975	0.00692394	0.00756492	0.00689545	0.00676311	0.00893878	0.00580423	0.00701316	C06475
285	negative	196.931	131.071	-	Leucinic acid	-	-	0.162094	0.170028	0.172505	0.168209	0.585991	0.432663	0.512546	0.5104	0.333666	0.278638	0.30343	0.305245	0.175269	0.117993	0.188795	0.197531	-
286	positive	195.819	151.061	C6H6N4O	1-Methylhypoxanthine	Organoheterocyclic compounds	1125-39-9	0.00317031	0.00354058	0.00369558	0.00346882	0.00826413	0.0207044	0.0136143	0.0141943	0.00363152	0.00368911	0.00318931	0.00350331	0.0184206	0.0163996	0.0138603	0.0152106	-
287	positive	74.0254	72.0814	C4H9N	Pyrrolidine	Organoheterocyclic compounds	123-75-1	0.22908	0.280337	0.458114	0.32251	0.242592	0.556226	0.450292	0.41637	0.365754	0.317164	0.374204	0.352374	0.219198	0.362195	0.303029	0.313999	-
288	positive	67.0057	143.034	-	Sumiki's acid	-	-	0.0314191	0.0176186	0.0260785	0.0250387	0.0208371	0.032973	0.0200765	0.0246289	0.0290333	0.0300803	0.0268818	0.0286651	0.0325885	0.0287968	0.0254453	0.0307951	-
289	negative	518.335	409.237	-	LysoPA(16:0/0:0)	-	-	0.775376	0.976997	0.668364	0.806913	0.882916	0.936947	1.01796	0.945942	0.0663827	0.0565338	0.0622304	0.0617156	0.376315	0.436886	0.387665	0.368543	-
291	positive	83.8089	116.071	C5H9NO2	4-Amino-2-methylenebutanoic acid	Amino acids, peptides, and analogues	65370-67-4	0.218433	0.206922	0.179721	0.201692	0.326728	0.594741	0.444864	0.455444	0.172672	0.19632	0.17823	0.182408	0.236742	0.345848	0.307788	0.328234	-
292	negative	323.085	160.04	-	2-Indolecarboxylic acid	-	-	0.000109084	0.000109905	0.000972937	0.000397309	0.0190115	0.0823025	0.0455927	0.0489689	0.00011286	0.00238113	0.00182887	0.00144095	0.0809312	0.0841633	0.081723	0.0783024	-
293	positive	42.9185	87.0445	C4H6O2	Oxolan-3-one	Organoheterocyclic compounds	22929-52-8	0.287835	0.20895	0.231809	0.242865	0.443631	0.93842	0.646073	0.676041	0.248712	0.223225	0.229421	0.233786	0.309613	0.318463	0.330329	0.412011	-
294	positive	327.366	353.23	C20H32O5	13,14-Dihydro-15-keto-PGD2	Lipids and lipid-like molecules	-	0.00074366	0.000801893	0.00110307	0.000882875	0.00155215	0.00183203	0.00112033	0.0015015	0.000505839	0.000485263	0.000496063	0.000495722	0.0130268	0.018777	0.0194407	0.0190724	-
295	positive	295.655	262.107	C9H15N3O6	Aspartyl-Gamma-glutamate	Amino acids, peptides, and analogues	-	0.000254461	0.000364013	0.00064797	0.000422148	0.00550224	0.0362423	0.0157516	0.0191654	1.62675e-05	0.0006179	0.000445065	0.000359744	0.00464865	0.00946405	0.00936731	0.00866742	-
296	positive	264.548	302.149	-	Isofebrifugine	-	-	0.00024277	0.00114251	0.000247363	0.000544215	0.00598566	0.0219919	0.00925219	0.0124099	0.00544833	0.00583004	0.00569055	0.00565631	0.00390647	0.00479427	0.00472205	0.00502834	-
298	negative	373.019	227.129	C12H20O4	Traumatic acid	Lipids and lipid-like molecules	6402-36-4	0.118567	0.159332	0.122309	0.133403	0.0666958	0.102023	0.0889908	0.0859031	0.0156297	0.0197147	0.0116965	0.0156803	0.0497403	0.0520541	0.0511523	0.05256	C16308
299	positive	268.115	232.154	C11H21NO4	Butyrylcarnitine	Lipids and lipid-like molecules	-	0.0101305	0.0128529	0.0113642	0.0114492	0.00661828	0.00548504	0.00478693	0.00563009	0.0133142	0.00355567	0.0028685	0.00657947	0.00491945	0.00450324	0.00376319	0.00423731	C02862
300	positive	70.8756	116.071	C5H9NO2	Pterolactam	Organoheterocyclic compounds	38072-88-7	1.03224	1.08335	1.1472	1.08759	2.51555	2.54784	2.46122	2.5082	2.02974	2.14371	2.17973	2.11773	1.68152	1.57232	1.59415	1.57529	-
301	positive	359.034	311.221	C18H30O4	(9Z,11R,12S,13S,15Z)-12,13-Epoxy-11-hydroxy-9,15-octadecadienoic acid	Lipids and lipid-like molecules	106034-49-5	0.0046537	0.00729426	0.00344337	0.00513044	0.0023714	0.000838559	0.00159199	0.00160065	0.00135966	0.00160646	0.00109762	0.00135458	0.00250028	0.00239313	0.00248122	0.0026939	-
302	positive	212.738	209.092	C10H12N2O3	Formyl-5-hydroxykynurenamine	Organic oxygen compounds	958733-17-0	0.00222078	0.0595882	0.0317948	0.0312012	0.0200803	0.0621058	0.0365735	0.0395866	0.00788295	0.00532284	0.0125287	0.00857816	0.0150034	0.0159642	0.0137207	0.0156902	C05647
303	positive	43.8692	111.044	C6H6O2	5-Methyl-2-furancarboxaldehyde	Organic oxygen compounds	620-02-0	1.04383	0.478414	0.470328	0.664191	0.996534	0.980519	0.83939	0.938815	0.832113	0.937491	1.06936	0.94632	0.649103	0.63448	0.670192	0.6559	C11115
304	negative	230.579	209.045	-	3-(3,4-Dihydroxy-5-methoxy)-2-propenoic acid	-	-	0.373945	0.390781	0.390885	0.385204	0.369844	0.318712	0.339623	0.342726	0.365179	0.220362	0.40753	0.331024	0.341094	0.345655	0.335375	0.310144	-
305	positive	147.829	89.0602	C4H8O2	Isobutyric acid	Organic acids and derivatives	79-31-2	0.025409	0.0311993	0.0332463	0.0299515	0.0224652	0.0275007	0.0417109	0.0305589	0.019061	0.0412156	0.0242002	0.0281589	0.0358362	0.0284168	0.0368203	0.0244259	C02632
306	positive	184.238	285.083	C16H12O5	Biochanin A	Shikimates and Phenylpropanoids	491-80-5	0.00086829	0.00199122	0.00168375	0.00151442	0.017545	0.17394	0.0662764	0.0859205	0.00104891	0.000918056	0.000505173	0.000824047	0.0143901	0.0132422	0.0122564	0.0126662	C00814
307	positive	414.979	313.237	C18H32O4	8(R)-Hydroperoxylinoleic acid	Lipids and lipid-like molecules	143343-95-7	0.0443487	0.0696318	0.0782965	0.0640923	0.0230157	0.0599849	0.0384253	0.0404753	0.00307205	0.00314924	0.00388645	0.00336925	0.0133712	0.0169332	0.0140364	0.0160587	C14831
308	positive	41.666	90.0553	-	L-Alanine	-	-	0.565494	0.650306	0.773939	0.663246	2.21049	4.15524	3.0348	3.13351	1.63011	1.42179	1.17651	1.40947	1.4992	1.55369	1.37583	1.44111	C00041
311	positive	153.699	88.0761	C4H9NO	Morpholine	Organoheterocyclic compounds	110-91-8	0.0453772	0.0625606	0.0658774	0.0579384	0.0730752	0.0840348	0.0831444	0.0800848	0.0719066	0.0661114	0.0648403	0.0676194	0.0747291	0.0695114	0.0623982	0.0693772	C14452
312	positive	678.533	307.263	C20H34O2	Sciadonic acid	Lipids and lipid-like molecules	7019-85-4	0.00410544	0.0199191	0.012466	0.0121635	0.00250145	0.00433757	0.0064266	0.00442188	0.0053597	0.00181989	0.00518977	0.00412312	0.00443707	0.00437413	0.00347598	0.00462777	-
313	positive	670.51	309.278	C20H36O2	Eicosadienoic acid	Lipids and lipid-like molecules	-	0.00981147	0.0201787	0.0168878	0.015626	0.0122323	0.0185808	0.0196354	0.0168162	0.0207189	0.0250806	0.0166183	0.0208059	0.0208994	0.0245067	0.0177901	0.0231676	C16525
314	negative	543.252	313.239	C18H34O4	9,10-DHOME	Lipids and lipid-like molecules	-	0.186226	0.376457	0.168539	0.243741	0.0853857	0.0698509	0.0545815	0.0699394	0.0116231	0.011996	0.0159307	0.0131833	0.0396374	0.0454742	0.0396544	0.0395733	C14828
316	positive	84.6665	170.081	C8H11NO3	6-Acetyl-2,3-dihydro-2-(hydroxymethyl)-4(1H)-pyridinone	Organoheterocyclic compounds	214218-63-0	0.0124147	0.0132313	0.0102656	0.0119705	0.0150519	0.0225807	0.00995855	0.0158637	0.00996705	0.00941645	0.00936811	0.00958387	0.0172461	0.0175543	0.0164002	0.014254	-
318	positive	220.03	118.065	C8H7N	Indole	Alkaloids and derivatives	120-72-9	0.0659379	0.0539248	0.057569	0.0591439	0.326297	0.300255	0.267573	0.298041	0.339674	0.317477	0.307066	0.321406	0.352346	0.331288	0.32091	0.333012	C00463
319	negative	35.4042	579.029	-	Uridine diphosphate glucuronic acid	-	-	0.0221257	0.0167686	0.0226696	0.0205213	0.0187374	0.0184601	0.01354	0.0169125	0.110144	0.104655	0.101006	0.105268	0.0493673	0.0562965	0.0533375	0.0523946	-
320	positive	43.862	136.068	C7H7N2O	4-(Hydroxymethyl)benzenediazonium(1+)	Benzenoids	78246-53-4	0.0181744	0.0129356	0.0126395	0.0145832	0.0169065	0.00256472	0.00269233	0.00738785	0.00627658	0.018348	0.0252442	0.0166229	0.0398864	0.0365321	0.0462881	0.0516395	-
321	positive	165.472	209.092	C10H12N2O3	L-Kynurenine	Amino acids, peptides, and analogues	2922-83-0	0.00566738	0.010626	0.0116658	0.00931973	0.063431	0.0961182	0.0683114	0.0759535	0.249723	0.271003	0.310772	0.277166	0.106048	0.10845	0.125241	0.118951	C00328
322	positive	486.757	373.128	C20H20O7	Tangeritin	Shikimates and Phenylpropanoids	481-53-8	0.000450012	0.000219701	1.57807e-05	0.000228498	1.71891e-05	1.77631e-05	1.72643e-05	1.74055e-05	0.522561	1.6375e-05	0.000188172	0.174255	0.0178073	0.0155542	0.0166696	0.0171932	-
323	negative	41.0979	105.018	C3H6O4	Glyceric acid	Lipids and lipid-like molecules	6000-40-4	0.440441	0.546041	0.542386	0.509623	0.449875	1.35954	0.867748	0.892388	0.484685	0.432717	0.370909	0.429437	0.574403	0.525444	0.523826	0.476152	C00258
324	positive	287.199	178.086	C10H11NO2	5-[2H-Pyrrol-4-(3H)-ylidenemethyl]-2-furanmethanol	Organoheterocyclic compounds	-	0.0012571	0.0019715	0.00182308	0.0016839	0.0229793	0.150426	0.105882	0.0930959	0.00464968	0.00289098	0.00365221	0.00373096	0.0104759	0.010181	0.0119342	0.00918347	-
325	positive	91.2289	237.086	C11H12N2O4	N'-Formylkynurenine	Organic oxygen compounds	1022-31-7	0.0118125	0.0116698	0.0115238	0.0116687	0.00446729	0.0130004	0.00508288	0.00751686	0.00607366	0.00616343	0.0035722	0.00526976	0.00342305	0.00458607	0.00351323	0.00450218	C02406
326	negative	583.014	333.203	C20H30O4	Prostaglandin B2	Lipids and lipid-like molecules	13367-85-6	0.0103674	0.00672768	0.00623322	0.00777608	0.0129372	0.0385585	0.0267142	0.02607	0.0037377	0.00306735	0.00583242	0.00421249	0.00549293	0.00802213	0.00726648	0.0066797	C05954
328	positive	15.1715	86.0605	C4H7NO	2-Pyrrolidinone	Organoheterocyclic compounds	616-45-5	0.214304	0.224823	0.207837	0.215655	0.233217	0.204448	0.231692	0.223119	0.321451	0.411096	0.218123	0.31689	0.254824	0.208018	0.271354	0.208757	C11118
330	positive	215.481	187.107	C13H14O	(E)-2-Tridecene-4,6,8-triyn-1-ol	Lipids and lipid-like molecules	-	0.00304031	0.00537612	0.00267763	0.00369802	0.00292167	0.00207388	0.00279017	0.00259524	0.00294431	0.00209554	0.00193114	0.00232367	0.00551897	0.00723827	0.00720985	0.00747439	-
331	negative	590.587	149.009	-	2,3-Dihydroxybutanedioic acid	-	-	0.0788204	0.076724	0.102542	0.0860287	0.0839504	0.0916091	0.0833934	0.0863176	0.0656036	0.0735706	0.0906851	0.0766198	0.315037	0.322175	0.324186	0.331461	-
332	positive	266.904	377.145	C17H20N4O6	Riboflavin	Alkaloids and derivatives	83-88-5	0.00593792	0.000589845	0.00450186	0.00367654	0.0590174	0.199414	0.094475	0.117635	0.0303384	0.0188574	0.014649	0.0212816	0.0506226	0.0488967	0.047123	0.0501173	C00255
333	positive	520.085	469.342	C30H44O4	16beta-16-Hydroxy-3-oxo-1,12-oleanadien-28-oic acid	Terpenoids	77625-72-0	0.00512607	0.0098701	0.0074378	0.00747799	0.00164127	0.00245452	0.00108494	0.00172691	0.00157136	0.00107681	0.00108504	0.0012444	0.00257425	0.00253709	0.00206183	0.00220938	-
334	positive	650.147	256.263	-	Palmitic amide	-	-	3.31797	2.76382	7.09047	4.39075	1.92404	4.19568	4.92843	3.68272	3.56098	3.3236	2.54706	3.14388	3.74203	4.49881	3.67225	4.62554	-
336	positive	810.042	145.133	C7H16N2O	N-Acetylcadaverine	Organic acids and derivatives	32343-73-0	1.05503	0.463286	0.907745	0.808687	0.917935	1.07282	0.423432	0.80473	1.08854	0.931625	0.441923	0.820698	0.966587	0.873576	0.772622	1.21094	-
337	positive	305.962	269.172	C18H22NO	N-(p-Hydroxyphenethyl)actinidine	Shikimates and Phenylpropanoids	15794-92-0	1.5743e-05	1.59355e-05	1.57807e-05	1.58197e-05	1.71891e-05	0.0003537	0.000787052	0.00038598	1.62675e-05	1.6375e-05	0.00053489	0.000189177	0.0106864	0.0166239	0.0173415	0.0162993	C09984
338	positive	71.6027	664.116	-	NAD	-	-	0.175519	0.149132	0.185657	0.170103	0.101889	0.0659232	0.0924335	0.0867486	0.349161	0.284791	0.240028	0.291327	0.245241	0.235247	0.219714	0.223335	C00003
339	positive	88.7946	150.055	C5H11NO2S	L-Methionine	Amino acids, peptides, and analogues	63-68-3	0.00829668	0.0164316	0.00922831	0.0113189	0.0164243	0.0746038	0.010489	0.0338391	0.0181148	0.0206039	0.0206794	0.0197993	0.0180258	0.0190695	0.0157883	0.0158025	C00073
340	positive	45.099	134.081	C5H11NO3	1,4-Dideoxy-1,4-imino-D-ribitol	Organoheterocyclic compounds	105990-41-8	0.0678347	0.0808873	0.0745161	0.0744127	0.273066	0.306376	0.314982	0.298141	0.387901	0.471054	0.799922	0.552959	0.187739	0.180909	0.178083	0.197206	-
341	positive	203.847	327.11	C14H18N2O7	Humilixanthin	Amino acids, peptides, and analogues	111534-70-4	0.00422099	0.00514517	0.00524449	0.00487022	0.00566474	0.0016539	0.00533874	0.00421912	0.00319291	0.00595681	0.0027889	0.00397954	0.00423469	0.00409692	0.00331829	0.00410416	C08548
342	positive	362.068	193.086	C6H12N2O5	Serylserine	Amino acids, peptides, and analogues	-	0.00176123	0.000200823	1.57807e-05	0.000659279	0.00077375	0.000239481	0.000557891	0.000523707	0.000706447	0.00126613	0.000918098	0.000963559	0.00141807	0.00122698	0.00126985	0.00185994	-
343	positive	84.3031	269.16	C12H20N4O3	Leucyl-Histidine	Amino acids, peptides, and analogues	-	0.000392939	0.000372335	0.00126207	0.000675782	0.0123342	0.0301634	0.0186674	0.0203883	0.00363595	0.00378453	0.0054527	0.00429106	0.00659815	0.0076357	0.0077559	0.00812303	-
344	negative	47.7979	173.009	C6H6O6	cis-Aconitic acid	Lipids and lipid-like molecules	4023-65-8	13.3594	12.8182	12.0836	12.7537	9.34461	8.00532	9.61674	8.98889	17.724	16.4485	16.241	16.8045	8.6836	8.22607	13.6385	13.0757	C00417
345	negative	781.421	103.003	C3H4O4	Malonic acid	Lipids and lipid-like molecules	141-82-2	0.622606	0.475609	0.657461	0.585225	0.50173	0.401252	0.190187	0.36439	0.682437	0.489109	0.177039	0.449528	0.525813	0.491846	0.385055	0.523127	C00383
346	positive	443.24	311.221	C18H30O4	Sterebin A	Lipids and lipid-like molecules	107647-14-3	0.0224539	0.0362861	0.0220111	0.0269171	0.0189685	0.027037	0.0217116	0.0225724	0.00749446	0.00751301	0.0123917	0.00913305	0.0136866	0.0159943	0.0171196	0.0131807	-
347	positive	337.534	323.183	C18H26O5	Zeranol	Lipids and lipid-like molecules	26538-44-3	0.00022794	0.000396037	0.000348894	0.00032429	0.00015609	0.0013442	8.12036e-05	0.000527166	0.000353382	0.000207345	0.000199971	0.000253566	0.00100064	0.00080541	0.000888067	0.000744499	C14752
349	positive	567.518	295.226	C18H32O4	13-L-Hydroperoxylinoleic acid	Lipids and lipid-like molecules	33964-75-9	0.410078	0.47526	0.366995	0.417444	0.271033	0.316799	0.296085	0.294639	0.159049	0.164387	0.130517	0.151318	0.115892	0.136306	0.114539	0.138178	C04717
350	positive	57.7078	111.044	C6H6O2	2-Acetylfuran	Organic oxygen compounds	1192-62-7	0.300362	0.175268	0.111446	0.195692	0.176322	0.328002	0.322872	0.275732	0.221813	0.251448	0.330392	0.267884	0.229435	0.19774	0.23376	0.224914	-
351	positive	217.761	255.133	C12H18N2O4	L-Pyridosine	Amino acids, peptides, and analogues	31489-08-4	0.0393582	0.00477346	0.00133019	0.0151539	0.0221448	0.0482396	0.0256049	0.0319965	0.00227402	0.00199171	0.00205217	0.00210596	0.00511866	0.00689968	0.00778893	0.00793886	-
352	positive	206.518	152.071	C8H9NO2	2-Phenylglycine	Amino acids, peptides, and analogues	341659	0.0204856	0.00920367	0.0130651	0.0142515	0.0136602	0.0111811	0.0145191	0.0131201	0.00845237	0.0124912	0.0193795	0.013441	0.0198814	0.0241508	0.01847	0.0200135	-
353	negative	226.248	159.066	C7H12O4	3-Methyladipic acid	Lipids and lipid-like molecules	to_check	0.530751	1.06638	0.635701	0.744278	0.969623	0.71136	0.688317	0.789766	0.462629	0.408367	0.363602	0.411533	0.529844	0.580491	0.518907	0.504382	-
354	positive	388.538	233.153	-	Bilobanone	-	-	0.00112205	0.00122366	0.00124899	0.00119823	0.00107767	0.00104905	0.00102308	0.00104993	0.000836888	0.0011221	0.0010204	0.000993128	0.00228647	0.0017506	0.00216255	0.00150247	-
355	positive	110.681	262.164	C12H24NO5	3-Hydroxyisovalerylcarnitine	Lipids and lipid-like molecules	-	0.0168275	0.0228063	0.0240977	0.0212438	0.0382599	0.0551423	0.0405992	0.0446671	0.0597683	0.0513406	0.0539966	0.0550352	0.0503327	0.0557858	0.0595828	0.0562175	-
356	positive	196.06	221.092	C11H12N2O3	5-Hydroxy-L-tryptophan	Amino acids, peptides, and analogues	4350-09-8	0.0148124	0.0181182	0.0183112	0.0170806	0.0141599	0.014865	0.0120478	0.0136909	0.0334037	0.0264616	0.0250088	0.0282913	0.0148114	0.0155829	0.0175457	0.0154842	C00643
357	negative	663.651	124.051	C5H7N3O	5-Methylcytosine	Alkaloids and derivatives	554-01-8	1.68757	1.5998	1.46659	1.58465	1.50731	1.26656	1.54023	1.43803	0.952823	1.40529	1.99941	1.45251	1.23929	1.29728	1.71347	0.934286	C02376
358	positive	573.425	209.153	C13H20O2	3-Hydroxy-beta-ionone	Terpenoids	-	0.000543741	0.00109528	0.00067855	0.000772525	0.000297731	0.000980796	0.000754326	0.000677618	0.00199511	0.000382534	0.000500735	0.00095946	0.0472967	0.0474854	0.0456179	0.0519254	-
359	positive	609.995	209.117	C12H16O3	Amyl salicylate	Benzenoids	2050-08-0	0.137715	0.14532	0.14386	0.142298	0.152885	0.149091	0.148841	0.150272	0.140779	0.140334	0.149299	0.143471	0.141256	0.154154	0.140764	0.15034	-
360	positive	189.752	100.076	-	2-Piperidinone	-	-	0.580607	0.681004	0.655789	0.639133	0.605803	0.637311	0.659517	0.634211	0.489605	0.566244	0.552315	0.536054	0.625561	0.67753	0.644144	0.619682	-
361	positive	43.9166	83.0496	C5H6O	2,4-Pentadienal	Organic oxygen compounds	764-40-9	0.596111	0.288756	0.295877	0.393581	0.484084	0.583744	0.502398	0.523409	0.473072	0.51054	0.652612	0.545408	0.376978	0.384539	0.391962	0.403038	-
362	negative	61.8345	102.055	-	gamma-Aminobutyric acid	-	-	0.167134	0.226911	0.23191	0.208651	0.522789	1.7772	1.31874	1.20624	0.80546	0.696331	0.386101	0.629298	0.270228	0.299415	0.338789	0.353197	C00334
364	positive	296.066	352.158	-	Phenylalanyl-Tryptophan	-	-	0.00255545	0.00314061	0.00492864	0.00354157	0.00282879	0.00216407	0.00258744	0.00252677	0.00124268	0.000764121	0.00132814	0.00111165	0.00112149	0.00136297	0.00146735	0.00125839	-
365	positive	192.304	239.066	C7H14N2O5S	Cystathionine sulfoxide	Amino acids, peptides, and analogues	54927-81-0	0.00090643	0.00266602	0.00129169	0.00162138	0.00478035	0.00454311	0.00305426	0.00412591	0.000213559	0.000205964	0.000341811	0.000253778	0.00483099	0.00470806	0.00446973	0.00471483	-
370	positive	183.062	303.145	-	Histidinyl-Phenylalanine	-	-	0.0024813	0.00292213	0.00482764	0.00341036	0.023709	0.0379899	0.0320187	0.0312392	0.00471063	0.00392889	0.00370541	0.00411498	0.00856215	0.0104476	0.00845795	0.0102892	-
371	positive	211.255	328.107	C14H17NO8	Acetaminophen glucuronide	Organic oxygen compounds	16110-10-4	0.000318813	0.000243308	7.54479e-05	0.000212523	0.000952925	0.00186471	0.00079285	0.00120349	0.000128332	1.6375e-05	0.000168353	0.000104353	0.00180052	0.00271752	0.00335824	0.0028727	-
372	positive	311.223	208.133	C12H17NO2	1-(2,3-Dihydro-6,7-dimethyl-1H-pyrrolizin-5-yl)-2-hydroxy-1-propanone	Organoheterocyclic compounds	97073-12-6	0.00118135	0.00130088	0.00383624	0.00210616	0.00207377	0.00326862	0.00268346	0.00267528	0.0015217	0.00153988	0.00130395	0.00145518	0.00170939	0.00200037	0.00156887	0.00150232	-
375	positive	481.516	282.278	C18H35NO	Oleamide	Lipids and lipid-like molecules	301-02-0	0.00512212	0.00430093	0.00431561	0.00457956	0.00288899	0.00275332	0.00540295	0.00368176	0.00238705	0.00277479	0.00439274	0.00318486	0.00711533	0.00835607	0.00716658	0.00760514	C19670
376	positive	144.375	232.117	C10H17NO5	Suberylglycine	Amino acids, peptides, and analogues	60317-54-6	0.00347355	0.00371707	0.00280136	0.00333066	0.0133734	0.0118043	0.00779009	0.0109893	0.0196865	0.00884322	0.0064057	0.0116452	0.00872829	0.00639004	0.00490332	0.00529376	-
378	negative	241.403	455.099	-	Flavin Mononucleotide	-	-	0.0223038	0.0254638	0.0282875	0.0253517	0.0358331	0.0369844	0.0309359	0.0345845	0.0569929	0.0368333	0.0403974	0.0447412	0.03621	0.0272572	0.0270047	0.0319952	C00061
379	positive	11.6076	128.071	C6H9NO2	D-1-Piperideine-2-carboxylic acid	Organoheterocyclic compounds	2756-89-0	0.0883567	0.0755559	0.0911988	0.0850371	0.110879	0.116791	0.0820859	0.103252	0.113545	0.131544	0.114104	0.119731	0.0770887	0.122955	0.116118	0.12145	C04092
380	positive	592.808	279.159	-	Monoethylhexyl phthalic acid	-	-	0.0144312	0.020477	0.0145162	0.0164748	0.00747751	0.00844923	0.00923982	0.00838885	0.0322513	0.0361526	0.0454031	0.0379357	0.015216	0.0204999	0.0195572	0.0196425	-
382	positive	214.123	413.142	C15H21N7O7	N6-Carbamoyl-L-threonyladenosine	Nucleosides, nucleotides, and analogues	89019-62-5	0.0108065	0.000237471	0.00187342	0.0043058	0.0118747	0.0165212	0.0133616	0.0139192	0.0145993	0.0125585	0.0104109	0.0125229	0.0130745	0.012207	0.0148234	0.0149599	-
383	positive	444.009	243.096	C15H14O3	Guaicyl phenylacetate	Benzenoids	4112-89-4	0.0026888	0.00303746	0.00290532	0.00287719	0.00106509	0.00138155	0.00132274	0.00125646	0.00095791	0.00100158	0.00109373	0.00101774	0.001228	0.000949608	0.000978956	0.000883456	-
384	positive	78.2274	217.154	C15H20O	2-Hexyl-3-phenyl-2-propenal	Benzenoids	101-86-0	0.0110296	0.0238908	0.0183164	0.0177456	0.0358154	0.0565806	0.0462538	0.0462166	0.0113473	0.0125914	0.0103808	0.0114398	0.0176792	0.0152383	0.0136521	0.0126818	-
385	positive	209.631	169.097	C8H12N2O2	Pyridoxamine	Alkaloids and derivatives	85-87-0	0.0121158	0.00818826	0.0092749	0.00985966	0.0380688	0.0281548	0.0263209	0.0308482	0.00489306	0.0067784	0.00490217	0.00552454	0.0127102	0.0130586	0.0134589	0.0142661	C00534
386	positive	692.342	109.076	C6H8N2	2,5-Dimethylpyrazine	Alkaloids and derivatives	123-32-0	0.202323	0.245201	0.276545	0.241356	0.192414	0.218381	0.487208	0.299334	0.437565	0.377137	0.300136	0.371613	0.199046	0.205556	0.20758	0.323134	-
388	positive	249.225	259.06	C14H10O5	Gentisin	Organoheterocyclic compounds	437-50-3	0.00277508	0.00151505	0.00325285	0.00251433	0.00246543	0.0026989	0.00265204	0.00260546	0.00363599	0.00275491	0.00361816	0.00333635	0.00245712	0.00321134	0.00312891	0.00281503	C10066
389	positive	506.059	480.353	-	LysoPC(P-16:0)	-	-	0.000589761	0.00218337	0.000306375	0.0010265	0.0327328	0.102683	0.0574696	0.0642951	1.62675e-05	1.6375e-05	1.65157e-05	1.6386e-05	0.00779957	0.00836112	0.00739227	0.008257	-
390	positive	544.278	298.274	C18H35NO2	Palmitoleoyl Ethanolamide	Organic nitrogen compounds	94421-67-7	0.00462562	0.00726163	0.0064349	0.00610738	0.0190816	0.0394427	0.0341804	0.0309016	0.00221634	0.00232803	0.00387078	0.00280505	0.00849479	0.00935723	0.007823	0.00911842	-
391	negative	510.284	331.232	C21H32O3	21-Hydroxypregnenolone	Lipids and lipid-like molecules	1164-98-3	0.00834891	0.0143498	0.0103856	0.0110281	0.0144444	0.00976968	0.0163291	0.0135144	0.00883933	0.0124725	0.00828963	0.00986716	0.00891326	0.0100732	0.00953087	0.0116249	C05485
392	positive	89.5236	321.165	C18H26O6	18-carboxy dinor Leukotriene B4	Lipids and lipid-like molecules	-	0.00686598	0.00930538	0.00759847	0.00792328	0.00495403	0.00709883	0.00707696	0.00637661	0.000317949	0.000838858	0.00084554	0.000667449	0.00431151	0.00331802	0.00335638	0.00360485	-
393	negative	483.45	317.14	C18H22O5	(S,E)-Zearalenone	Lipids and lipid-like molecules	17924-92-4	0.000656148	0.000554088	0.000906974	0.000705736	0.000113532	0.000589162	0.000113587	0.000272093	0.00027885	0.000112134	0.000116179	0.000169054	0.0205654	0.0247446	0.0222428	0.0213755	C09981
394	positive	538.553	369.263	C21H36O5	gamma-Eudesmol rhamnoside	Lipids and lipid-like molecules	349112-31-8	0.0180501	0.0235522	0.0253902	0.0223308	0.0060705	0.00542695	0.00544051	0.00564599	0.0100903	0.010389	0.0105594	0.0103462	0.0144167	0.00929725	0.0093441	0.00953559	-
395	negative	166.387	89.0235	C3H6O3	Glyceraldehyde	Nucleosides, nucleotides, and analogues	56-82-6	1.47393	2.45226	1.50827	1.81149	1.54921	2.21329	2.30034	2.02095	1.6164	1.95862	1.93232	1.83578	1.93444	1.82626	2.0331	1.68406	C02154
396	negative	69.012	742.072	C21H29N7O17P3	Nicotinamide adenine dinucleotide phosphate (NADP)	Nucleosides, nucleotides, and analogues	53-59-8	0.00480307	0.00666432	0.00631005	0.00592581	0.0121756	0.00685313	0.0126146	0.0105478	0.0153165	0.0092028	0.00974664	0.011422	0.00752977	0.00522664	0.00400773	0.00606983	C00006
397	negative	470.178	191.019	C6H8O7	Citric acid	Lipids and lipid-like molecules	77-92-9	0.2865	0.274834	0.217626	0.259653	0.150166	0.111881	0.148436	0.136827	0.176922	0.166641	0.175514	0.173026	0.000104121	0.153409	0.129963	0.20145	C00158
398	positive	618.43	293.211	C18H28O3	(2'E,4'Z,7'Z,8E)-Colnelenic acid	Lipids and lipid-like molecules	52591-16-9	0.0111334	0.0192405	0.0144327	0.0149356	0.00141336	0.00142295	0.000445026	0.00109378	0.00099668	0.0011089	0.000573049	0.000892878	0.005867	0.00447772	0.00648694	0.00412254	C16320
399	positive	237.487	284.125	C17H17NO3	2-[Methyl(3-phenylpropanoyl)amino]benzoic acid	Benzenoids	-	0.0240539	0.0124031	0.0207902	0.0190824	0.0669096	0.299389	0.121146	0.162481	0.0120888	0.0199092	0.0136619	0.0152199	0.0279302	0.0317136	0.0293261	0.0282218	-
400	positive	185.376	264.107	C17H13NO2	Dehydroanonaine	-	41679-82-7	0.00065174	0.00123217	0.000557331	0.000813746	0.00620799	0.00178947	0.000840245	0.0029459	0.00188647	0.00171117	0.00106262	0.00155342	0.00135683	0.0013493	0.00102496	0.00115188	-
401	positive	621.686	347.258	C22H34O3	(R)-3,4-Dihydro-8-hydroxy-3-tridecyl-1H-2-benzopyran-1-one	Organoheterocyclic compounds	158627-93-1	0.00157047	0.00849662	0.00524716	0.00510475	1.71891e-05	0.000688449	1.72643e-05	0.000240967	1.62675e-05	1.6375e-05	0.000519349	0.000183997	0.00203924	0.00229833	0.00124917	0.00262564	-
403	negative	47.8597	129.019	C5H6O4	Itaconic acid	Lipids and lipid-like molecules	97-65-4	8.98654	9.00171	8.59579	8.86135	7.23888	7.46813	7.93607	7.5477	12.226	12.0987	11.1286	11.8178	9.04408	8.43463	9.2369	9.30689	C00490
405	positive	582.34	443.315	C28H42O4	(3beta,5alpha,9alpha,22E,24R)-5,9-Epidioxy-3-hydroxyergosta-7,22-dien-6-one	Lipids and lipid-like molecules	211486-16-7	0.0758756	0.0935182	0.0898599	0.0864179	0.028832	0.0280594	0.025107	0.0273328	0.0433263	0.0438879	0.0525823	0.0465989	0.0416024	0.041707	0.0317686	0.0398211	-
406	positive	518.809	482.324	-	LysoPC(15:0)	-	-	0.0839884	0.125058	0.00247401	0.0705067	0.10054	0.0800971	0.0593802	0.0800059	0.0101237	0.00782696	0.00863285	0.00886116	0.0801748	0.0865976	0.0846104	0.090565	-
407	negative	384.112	349.203	C20H30O5	Prostaglandin D3	Lipids and lipid-like molecules	71902-47-1	0.000109084	0.000359604	0.000546564	0.000338417	0.000113532	0.000113301	0.000428046	0.000218293	0.00011286	0.000112134	0.000116179	0.000113724	0.00670319	0.00744797	0.00672491	0.00652011	C13802
408	negative	431.496	307.192	C18H28O4	Methylgingerol	Benzenoids	-	0.00874508	0.00804127	0.00745641	0.00808092	0.00516109	0.00611568	0.00449821	0.00525833	0.00142292	0.00164662	0.00143429	0.00150128	0.00576265	0.0063124	0.00566355	0.00543534	-
409	negative	485.859	313.239	C18H34O4	(9xi,10xi,12xi)-9,10-Dihydroxy-12-octadecenoic acid	Lipids and lipid-like molecules	-	6.11918	9.74527	6.41227	7.42558	1.22156	1.67358	1.33524	1.41013	0.426963	0.38681	0.585515	0.466429	1.06315	1.01843	1.00898	0.987501	-
410	positive	399.616	283.19	C16H26O4	Lactapiperanol C	-	243447-93-0	0.00306627	0.00432454	0.00405378	0.00381486	0.00564523	0.00441039	0.00487532	0.00497698	0.0031363	0.00272571	0.00259706	0.00281969	0.00252586	0.00328839	0.00290522	0.00251213	-
411	positive	745.306	328.32	C20H41NO2	N,N-Dimethylsphingosine	Organic nitrogen compounds	122314-67-4	0.00880836	0.00576945	0.0114949	0.00869091	0.00607526	0.01052	0.00545221	0.00734916	0.00882317	0.00949994	0.00685293	0.00839201	0.0121819	0.0104035	0.00860932	0.0109236	C13914
412	positive	188.669	173.081	C8H12O4	Diethyl fumarate	Lipids and lipid-like molecules	-	0.00207675	0.0127432	0.00319141	0.00600378	0.129008	0.112436	0.0979157	0.11312	0.0778729	0.0752078	0.0590132	0.070698	0.0628925	0.0686159	0.0643369	0.0648614	-
413	positive	755.492	413.341	C28H44O2	25-Hydroxyvitamin D2	Lipids and lipid-like molecules	21343-40-8	0.0292821	0.0322553	0.0434913	0.0350095	0.0209773	0.0236522	0.018661	0.0210968	0.025858	0.0329553	0.0204866	0.0264333	0.0328498	0.0390385	0.0317017	0.0346512	-
414	positive	74.4261	123.044	C7H6O2	4-Hydroxybenzaldehyde	Shikimates and Phenylpropanoids	123-08-0	0.253739	0.338466	0.37491	0.322372	1.18645	1.55181	1.24896	1.32907	0.919295	0.967979	1.00568	0.964318	0.936884	1.09871	1.02713	1.02909	C00633
415	positive	227.584	137.06	C8H8O2	2'-Hydroxyacetophenone	Organic oxygen compounds	118-93-4	0.00908457	0.00565536	0.0729474	0.0292291	0.0637434	0.0752677	0.081448	0.0734864	0.00854276	0.0163952	0.0104947	0.0118109	0.0183719	0.0209403	0.0219684	0.0214596	-
418	positive	77.0233	537.223	C30H34Cl2N4O	Cellulose triacetate	Organic oxygen compounds	2597852	1.5743e-05	0.00286052	0.000349354	0.00107521	0.000662862	1.77631e-05	1.72643e-05	0.00023263	0.000512276	1.6375e-05	1.65157e-05	0.000181722	0.000840982	0.000964235	0.000945078	1.57537e-05	-
420	positive	475.722	113.06	C6H8O2	5,5-Dimethyl-2(5H)-furanone	Organoheterocyclic compounds	20019-64-1	0.00962847	0.0227885	0.0111602	0.0145257	0.0152448	0.0169063	0.0253004	0.0191505	0.0240881	0.0166957	0.0168871	0.0192236	0.0173082	0.0190087	0.0198111	0.0192475	-
421	positive	251.1	223.093	C12H14O4	(Z)-3-(2,4,5-Trimethoxyphenyl)-2-propenal	Shikimates and Phenylpropanoids	99217-07-9	0.00426742	0.00158014	0.00176977	0.00253911	0.0125481	0.0324214	0.0211069	0.0220255	0.00149457	0.000900089	0.00102686	0.00114051	0.00211009	0.00269232	0.00213855	0.00197488	-
423	positive	501.649	479.214	C21H34O12	Suspensolide F	Terpenoids	64703-86-2	0.0289688	0.026041	0.0294669	0.0281589	0.0210248	0.0184943	0.0331597	0.0242262	0.00434246	0.00450244	0.00468559	0.00451016	0.0216433	0.0220982	0.0258231	0.0210141	-
424	positive	88.0414	217.118	C9H16N2O4	Prolyl-Threonine	Amino acids, peptides, and analogues	-	0.0441359	0.0727872	0.0725092	0.0631441	0.0751178	0.0652282	0.0760252	0.0721237	0.000997031	0.000972744	0.000959227	0.000976334	0.0195193	0.0179004	0.01686	0.0191577	-
425	positive	43.695	117.055	C5H8O3	Levulinic acid	Lipids and lipid-like molecules	123-76-2	0.102047	0.0792833	0.0607774	0.0807026	0.35882	1.00783	0.591836	0.65283	0.109041	0.163463	0.17838	0.150295	1.23609	2.17789	2.23883	2.3335	-
426	positive	245.804	164.07	C9H9NO2	4-Oxo-1-(3-pyridyl)-1-butanone	Organic oxygen compounds	76014-80-7	0.00169818	0.00214524	0.00226838	0.00203727	0.00487233	0.00390172	0.00423303	0.00433569	0.00218105	0.00267541	0.0023652	0.00240722	0.00247804	0.00274396	0.00268552	0.0028018	C19567
427	positive	526.915	587.324	C30H52O7P2	Presqualene diphosphate	Terpenoids	29849-75-0	0.00257162	0.00192278	0.00144328	0.00197923	0.00134496	0.000151752	0.00164991	0.00104887	0.00236491	0.00340463	0.00173456	0.00250137	0.0034395	0.00257585	0.00297768	0.00257191	C03428
428	positive	44.584	191.102	C7H14N2O4	N-(gamma-Glutamyl)ethanolamine	Amino acids, peptides, and analogues	2650-74-0	1.61034	1.59362	1.63379	1.61258	1.3468	1.56829	1.20346	1.37285	0.565106	0.551204	0.523533	0.546614	0.827844	0.802187	1.01583	1.03774	-
430	positive	454.259	583.255	C33H34N4O6	Biliverdin	Alkaloids and derivatives	114-25-0	0.000955838	0.000525539	0.000755591	0.000745656	0.000955425	0.0101528	0.00218522	0.00443114	0.00532642	0.00324617	0.00160347	0.00339202	0.00686267	0.00542408	0.00471491	0.00361328	C00500
431	positive	590.751	317.208	-	15-Deoxy-d-12,14-PGJ2	-	-	0.00482189	0.00442558	0.00517229	0.00480659	0.00854934	0.00241502	0.0100598	0.00700804	0.0128693	0.00322933	0.00241392	0.00617085	0.0868664	0.101918	0.0795367	0.101546	-
432	negative	791.312	223.02	C8H14O2S2	(R)-lipoic acid	Lipids and lipid-like molecules	1200-22-2	0.150314	0.0587655	0.0657203	0.0915999	0.163809	0.101721	0.0495517	0.105027	0.0599087	0.0545968	0.0735564	0.0626873	0.0722752	0.0528987	0.0469804	0.0601853	C16241
433	positive	586.11	281.247	C18H32O2	10E,12Z-Octadecadienoic acid	Lipids and lipid-like molecules	2420-56-6	0.00291417	0.00308642	0.00532585	0.00377548	0.00106675	0.000598955	0.00328532	0.00165034	0.00136383	0.00252193	0.00331256	0.00239944	0.0786055	0.0849986	0.0774158	0.0934104	-
435	positive	518.761	455.214	C26H30O7	Obacunone	Terpenoids	751-03-1	0.0025772	0.00368618	0.00235464	0.00287268	0.00288945	0.00298686	0.00425153	0.00337595	1.62675e-05	0.000162388	1.65157e-05	6.5057e-05	0.00121272	0.00135821	0.0015356	0.000974767	C08775
437	negative	494.605	211.134	C12H20O3	Dihydrojasmonic acid	Lipids and lipid-like molecules	98674-52-3	0.487844	0.67346	0.5482	0.569835	0.572522	0.558965	0.626835	0.586107	0.612434	0.581816	0.650303	0.614851	0.577325	0.607047	0.590544	0.538509	-
438	positive	392.773	267.159	C15H22O4	Absindiol	Lipids and lipid-like molecules	213198-34-6	0.136143	0.196086	0.171723	0.167984	0.0202224	0.0352228	0.0200654	0.0251702	0.0083515	0.0116106	0.0125129	0.010825	0.0148542	0.0161716	0.0178351	0.0168881	-
439	positive	893.552	127.039	-	5-Hydroxymethyl-2-furancarboxaldehyde	-	-	0.0275829	0.0323832	0.030133	0.030033	0.0283798	0.0411883	0.0323111	0.0339597	0.0373871	0.0335508	0.0323487	0.0344289	0.0368896	0.0385287	0.0405258	0.02999	C11101
442	positive	298.314	253.18	C15H24O3	(4R,5S,7R,11R)-11,12-Dihydroxy-1(10)-spirovetiven-2-one	Lipids and lipid-like molecules	-	0.000962357	0.00105922	0.00110889	0.00104349	0.00861718	0.0223578	0.00626806	0.0124143	0.00133634	0.00192283	0.001992	0.00175039	0.0152171	0.0186436	0.0203523	0.0192522	-
444	positive	203.577	196.096	-	Tyrosine methylester	-	-	0.00948204	0.00621672	0.0097546	0.00848445	0.0175356	0.0183043	0.0180325	0.0179575	0.00755169	0.00545881	0.00567284	0.00622778	0.0148854	0.0191323	0.0203589	0.0207909	-
445	positive	542.058	476.274	-	LysoPE(18:3(6Z,9Z,12Z)/0:0)	-	-	0.0841816	0.0752106	0.0608397	0.0734106	0.157619	0.149122	0.163533	0.156758	0.0213188	0.0154053	0.0154994	0.0174078	0.0575475	0.0604014	0.0620729	0.0637626	-
446	positive	802.931	111.056	C5H6N2O	Methoxypyrazine	Organoheterocyclic compounds	3149-28-8	0.161059	0.0965554	0.0684773	0.108697	0.117528	0.120934	0.0941836	0.110882	0.102479	0.104129	0.0820112	0.0962066	0.141567	0.176138	0.14191	0.163868	-
447	negative	75.3078	223.072	-	Hydroxykynurenine	-	-	0.0153227	0.0135265	0.0192595	0.0160362	0.0183886	0.0178161	0.0182573	0.018154	0.063532	0.0824737	0.0842908	0.0767655	0.0339075	0.0328334	0.0359116	0.032705	C02794
448	positive	475.724	339.252	C20H34O4	8,9-DiHETrE	Lipids and lipid-like molecules	192461-96-4	0.0656805	0.0842372	0.0619623	0.0706267	0.0348224	0.0491841	0.0544184	0.0461416	0.0191918	0.0223589	0.0258952	0.022482	0.0235122	0.0303269	0.0211885	0.0266204	C14773
449	positive	779.139	780.554	C44H78NO8P	PC(22:5(4Z,7Z,10Z,13Z,16Z)/14:0)	Lipids and lipid-like molecules	-	0.230069	0.25889	0.200508	0.229822	0.17563	0.128266	0.214388	0.172761	0.104079	0.16878	0.0932861	0.122048	0.20617	0.176706	0.1845	0.195672	C00157
452	positive	507.516	333.203	C20H28O4	7,18-Dihydroxykaurenolide	-	7758-47-6	0.0136832	0.015095	0.0139014	0.0142265	0.00381524	0.00383257	0.00340401	0.00368394	0.00199363	0.00205963	0.002266	0.00210642	0.00284595	0.00356779	0.00299049	0.00363173	-
453	positive	119.897	148.097	-	(2R,3R,4R)-2-Amino-4-hydroxy-3-methylpentanoic acid	-	-	0.00869802	0.0172805	0.0177922	0.0145903	0.0343742	0.0207855	0.0300037	0.0283878	0.0351507	0.0394395	0.0373137	0.0373013	0.0192214	0.0200779	0.0181663	0.0223658	-
454	positive	180.781	217.154	-	Valyl-Valine	-	-	0.00279362	0.000811814	0.0022513	0.00195224	0.00028586	0.00117288	0.000897079	0.000785274	0.000235311	0.00148961	0.00110417	0.000943029	0.000740589	0.000968065	0.000967274	0.00122942	-
455	positive	60.8882	290.134	C11H19N3O6	Ophthalmic acid	Amino acids, peptides, and analogues	495-27-2	0.00100114	0.00142686	0.00158071	0.00133624	0.000823289	0.000378584	0.00137501	0.000858963	1.62675e-05	0.000769807	0.000885208	0.000557094	0.00749063	0.00965982	0.00903426	0.00912118	-
460	positive	536.086	496.339	C24H51NO7P	1-palmitoylglycerophosphocholine	Lipids and lipid-like molecules	-	0.0940351	0.0889687	0.0715726	0.0848588	0.147125	0.137969	0.128845	0.13798	0.0164345	0.0144443	0.0189585	0.0166124	0.0476911	0.0494829	0.0426574	0.0453387	-
461	negative	831.161	131.034	C5H8O4	Ethylmalonic acid	Lipids and lipid-like molecules	601-75-2	0.215235	0.219817	0.196555	0.210536	0.214156	0.216586	0.263125	0.231289	0.214228	0.367451	0.192596	0.258091	0.206108	0.233417	0.234936	0.207509	-
462	positive	463.668	369.169	C22H24O5	2',4-Dihydroxy-4',6'-dimethoxy-3'-prenylchalcone	Shikimates and Phenylpropanoids	123316-63-2	1.5743e-05	1.59355e-05	1.57807e-05	1.58197e-05	0.0168074	0.0450114	0.000176108	0.020665	0.0280076	0.026487	0.0272977	0.0272641	0.0130727	0.0158129	0.01525	0.0149445	-
465	positive	849.083	128.071	C7H11NO2	Arecaidine	Alkaloids and derivatives	499-04-7	0.102007	0.108084	0.0720989	0.0940635	0.114985	0.224247	0.120559	0.153263	0.117086	0.0838921	0.116851	0.105943	0.0886884	0.106451	0.107835	0.102348	C10128
466	positive	278.649	317.099	-	5,7-Dihydroxy-3-(3-hydroxy-4-methoxybenzyl)-4-chromanone	-	-	0.00244602	0.000780002	0.00164365	0.00162322	0.00192749	0.00129838	0.00225109	0.00182565	0.00308027	0.00264755	0.00191802	0.00254861	0.00167231	0.00212071	0.0020375	0.00222453	-
467	positive	75.9797	208.06	C7H13NO4S	(2R,2'S)-Isobuteine	Amino acids, peptides, and analogues	66512-75-2	0.00371627	0.0046862	0.00612596	0.00484281	0.00362257	0.000432642	0.0022547	0.0021033	0.0191288	0.0274027	0.0293071	0.0252796	0.00950733	0.00983868	0.00923611	0.0103863	-
468	positive	231.523	333.107	C20H14NO4	Sanguinarine	Alkaloids and derivatives	2447-54-3	0.00514063	1.59355e-05	0.000224155	0.00179357	0.00992567	0.00871769	0.00691348	0.00851895	0.00149918	0.00159671	0.0022961	0.00179733	0.0127363	0.00898363	0.0118756	0.0132913	C06162
471	positive	605.605	304.299	C35H74N	Dimethyl dialkyl ammonium chloride	Organic nitrogen compounds	8001-54-5	0.352031	0.387276	0.415793	0.385033	0.464364	0.479548	0.455176	0.466363	0.442168	0.473054	0.460261	0.458495	0.41092	0.411714	0.367548	0.409784	-
472	positive	435.13	230.117	C9H15N3O4	Asparaginyl-Proline	Amino acids, peptides, and analogues	-	0.00154836	0.00160553	0.00113441	0.00142943	0.00248674	0.00331572	0.00233833	0.00271359	0.00154275	0.00196086	0.00158354	0.00169572	0.00148965	0.00204376	0.00194565	0.00220079	-
473	positive	648.945	772.615	C44H86NO7P	PC(18:0/P-18:1(11Z))	Lipids and lipid-like molecules	-	0.00235135	0.0150846	1.57807e-05	0.00581725	0.00807564	0.0367766	0.0106012	0.0184845	0.00895149	0.0142847	0.0166561	0.0132974	0.0153454	0.0125893	0.0084636	0.0100252	C00157
474	positive	596.386	828.539	C48H78NO8P	PC(22:6(4Z,7Z,10Z,13Z,16Z,19Z)/18:3(6Z,9Z,12Z))	Lipids and lipid-like molecules	-	0.0119344	0.00866905	0.00632312	0.00897552	0.00770435	0.0170565	0.00467588	0.00981224	0.0293913	0.0333671	0.0262399	0.0296661	0.0276712	0.0280171	0.0270489	0.0306256	C00157
475	positive	456.772	272.258	C16H14O5	Sakuranetin	Shikimates and Phenylpropanoids	2957-21-3	0.00822572	0.00987215	0.00850099	0.00886629	0.00939604	0.00986836	0.00965949	0.00964129	0.00908939	0.00789891	0.00808039	0.00835623	0.00837515	0.00904935	0.00887223	0.00850622	C09833
477	positive	451.993	355.189	C22H26O4	Acetylsalvipisone	Benzenoids	-	0.00251936	0.00415631	0.00137149	0.00268239	0.000558423	0.000908187	0.000427714	0.000631442	0.000198269	0.000110724	0.000352184	0.000220392	0.00176201	0.00182067	0.00170397	0.00182947	-
478	positive	198.437	314.092	-	5'-Deoxy-5'-(methylsulfinyl)adenosine	-	-	0.0170605	0.00395654	0.0159551	0.012324	0.576214	0.399834	0.498101	0.491383	0.0809738	0.115121	0.103681	0.0999254	0.132644	0.145639	0.125563	0.153526	-
479	positive	579.686	780.554	C44H78NO8P	PC(20:5(5Z,8Z,11Z,14Z,17Z)/16:0)	Lipids and lipid-like molecules	-	0.184756	0.333879	0.41248	0.310372	0.0834123	0.269196	0.166602	0.17307	0.0267703	0.126796	0.191927	0.115164	0.185406	0.135152	0.228931	0.172094	C00157
480	positive	551.159	293.211	C18H28O3	[7]-Paradol	Shikimates and Phenylpropanoids	53172-04-6	0.0353034	0.0453934	0.0267915	0.0358294	0.0132528	0.0164275	0.0132193	0.0142999	0.00924527	0.00866506	0.00866598	0.00885877	0.0158352	0.0149928	0.0171875	0.0159411	-
481	positive	590.691	431.315	C27H30O17	Hypoletin 8-gentiobioside	Shikimates and Phenylpropanoids	115921-09-0	0.00840555	0.00897268	0.00842357	0.0086006	0.0222415	0.035352	0.026251	0.0279482	0.00582039	0.00587829	0.00750805	0.00640224	0.00952255	0.00986723	0.00873734	0.0106735	-
482	positive	301.262	249.148	C15H20O3	Glechomafuran	Terpenoids	38146-67-7	0.00104394	0.00127146	0.00106273	0.00112605	0.000823455	0.00031094	0.000389428	0.000507941	0.00113393	0.000665757	0.000748763	0.000849484	0.00224629	0.00255031	0.00244812	0.00292044	-
483	positive	73.5875	217.118	C9H16N2O4	Sakacin P	Lipids and lipid-like molecules	146240-19-9	0.0122505	0.0179097	0.0131924	0.0144509	0.120378	0.140074	0.16544	0.141964	0.0142887	0.0361694	0.0246177	0.0250252	0.0577591	0.06	0.0632853	0.0618092	-
485	positive	626.156	349.273	C22H36O3	Tridecyl phloretate	Lipids and lipid-like molecules	232262-50-9	0.0153506	0.0401089	0.0228678	0.0261091	0.00771575	0.00711392	0.00943553	0.0080884	0.00659491	0.00637393	0.0107912	0.00792003	0.00908845	0.00758475	0.00848138	0.00965767	-
486	positive	166.047	295.128	C14H18N2O5	gamma-Glutamylphenylalanine	Amino acids, peptides, and analogues	7432-24-8	0.00287975	0.00426894	0.00562035	0.00425635	0.0100336	0.0240265	0.0151883	0.0164161	0.00140113	0.00224814	0.00127555	0.00164161	0.00572317	0.0061428	0.00687731	0.00665806	-
487	negative	72.8161	103.039	C4H8O3	Alpha-Hydroxyisobutyric acid	Organic acids and derivatives	594-61-6	1.68057	0.756332	0.994684	1.14386	7.15347	10.6198	13.0478	10.2737	17.3587	19.3728	17.5753	18.1022	9.27021	9.24189	10.2692	10.1148	-
488	positive	636.509	830.555	C48H80NO8P	PC(20:5(5Z,8Z,11Z,14Z,17Z)/20:3(5Z,8Z,11Z))	Lipids and lipid-like molecules	-	0.00224335	0.00112523	0.00148139	0.00161666	0.0051502	0.00973864	0.00595169	0.00694684	0.0339987	0.0373621	0.0318106	0.0343905	0.0198313	0.0220998	0.0207286	0.0240723	C00157
489	positive	209.04	245.099	C10H16N2O3S	D-Biotin	Alkaloids and derivatives	58-85-5	0.409979	0.0102731	0.35073	0.256994	0.347166	0.292966	0.432504	0.357545	0.408157	0.531411	0.452996	0.464188	0.374692	0.485127	0.46404	0.47189	C00120
490	positive	35.9733	228.05	C9H9NO6	5-(2'-Carboxyethyl)-4,6-Dihydroxypicolinate	Organoheterocyclic compounds	-	0.00534196	0.0063867	0.0077059	0.00647819	0.0488111	0.0552175	0.0427012	0.0489099	0.00528758	0.00598177	0.0051716	0.00548031	0.0204761	0.0214401	0.0258119	0.028656	C05655
491	positive	874.295	127.039	-	4-Hydroxy-2H-pyran-3-carboxaldehyde	-	-	0.0314218	0.124935	0.0350517	0.063803	0.0471582	0.0363682	0.0366997	0.0400754	0.041729	0.0343009	0.0341464	0.0367254	0.0503448	0.0338535	0.0349263	0.0295033	-
492	positive	166.622	149.06	-	3,4-Dihydro-2H-1-benzopyran-2-one	-	-	0.0620994	0.0734763	0.0915067	0.0756941	0.259995	0.52673	0.37587	0.387532	0.239041	0.236799	0.222624	0.232821	0.238046	0.246909	0.260659	0.248125	-
495	positive	262.132	280.154	-	(Â±)-Metalaxyl	-	-	0.0563481	0.179371	0.149049	0.128256	0.0104738	0.0147016	0.00722667	0.0108007	0.0191111	0.0100596	0.0071521	0.0121076	0.0795502	0.0747574	0.0856302	0.0864043	-
496	positive	114.335	294.144	C14H19N3O4	Phenylalanyl-Gamma-glutamate	Amino acids, peptides, and analogues	-	0.00643312	0.0112681	0.0125829	0.0100947	0.0532742	0.0668045	0.0637943	0.061291	0.00502046	0.0070817	0.00533431	0.00581216	0.020873	0.0256304	0.0239991	0.0231136	-
497	positive	495.374	339.253	C20H34O4	Sterebin E	Lipids and lipid-like molecules	114343-74-7	1.65305	1.05482	1.66525	1.45771	0.334814	0.952408	1.30447	0.863896	0.502614	1.22418	0.427866	0.71822	0.723665	0.725829	0.630796	0.635269	-
498	positive	136.92	169.122	C10H16O2	(-)-(Z)-Tetrahydro-6-(2-pentenyl)-2H-pyran-2-one	Organoheterocyclic compounds	25524-95-2	0.00394211	0.00344276	0.00313822	0.0035077	0.018919	0.0225746	0.0199047	0.0204661	0.0104789	0.00720889	0.00563361	0.0077738	0.0151325	0.0149053	0.0154465	0.0142778	-
499	positive	497.85	518.324	-	LysoPC(18:3(6Z,9Z,12Z))	-	-	0.135856	0.100122	0.0970763	0.111018	0.178836	0.22689	0.197194	0.200973	0.0592642	0.0830885	0.134589	0.0923138	0.41811	0.514471	0.452807	0.468595	-
503	positive	519.918	211.133	C12H18O3	Isoamyl 2-furonpropionate	Lipids and lipid-like molecules	7779-67-1	0.00697622	0.00367873	0.00441935	0.00502477	0.000631492	0.000221717	0.000216483	0.000356564	0.00140186	0.00107617	0.00139139	0.0012898	0.00125721	0.00068527	0.00106347	0.00113587	-
505	positive	147.225	257.113	C16H16O3	Pterostilbene	Shikimates and Phenylpropanoids	-	0.00520583	0.0080946	0.00588057	0.00639367	0.0352725	0.0406343	0.0384818	0.0381295	0.00423939	0.00915794	0.00816039	0.0071859	0.0288254	0.0299773	0.031483	0.0319827	-
506	positive	287.027	228.123	C12H13N5	2-Amino-1,7,9-trimethylimidazo[4,5-g]quinoxaline	Organoheterocyclic compounds	-	0.000442014	0.000156566	0.000300705	0.000299761	0.00357706	0.0201344	0.00893971	0.0108837	0.000384598	0.000892728	0.000582738	0.000620022	0.00273544	0.00350384	0.00347067	0.0039739	-
507	positive	337.534	164.107	C7H12O6	Quinic acid	Shikimates and Phenylpropanoids	115919-31-8	0.0062467	0.0138272	0.0117455	0.0106064	0.00479008	0.0136912	0.00964088	0.00937404	0.00125561	0.00128664	0.00115204	0.00123143	0.00223468	0.00223812	0.00266872	0.00222247	C00296
508	positive	507.088	494.324	C24H48NO7P	LysoPC(16:1(9Z)/0:0)	Lipids and lipid-like molecules	76790-27-7	0.0641926	0.0424737	0.0329714	0.0465459	0.10537	0.166311	0.111431	0.127704	0.025614	0.0214663	0.0372077	0.028096	0.0390821	0.0402977	0.0411688	0.0371743	C04230
509	positive	271.637	202.143	-	Capryloylglycine	-	-	0.00293479	0.00109505	0.00201118	0.00201367	0.00406824	0.00426174	0.00394055	0.00409018	0.00185917	0.00256029	0.00238883	0.00226943	0.00175636	0.00239845	0.00287509	0.00246796	-
510	positive	437.102	349.198	C20H28O5	Bakkenolide C	Lipids and lipid-like molecules	18456-00-3	0.00797309	0.00993079	0.00644579	0.00811656	0.00358149	0.00612749	0.00190545	0.00387148	0.00919615	0.0212075	0.0246123	0.0183386	0.00400636	0.00648104	0.00709135	0.00668305	-
511	positive	460.139	281.247	C18H32O2	Linoleic acid	Lipids and lipid-like molecules	60-33-3	0.00311831	0.00288987	0.0034516	0.00315326	0.00280252	0.002568	0.00299569	0.00278874	0.00175238	0.00229546	0.00129781	0.00178189	0.00379831	0.00450804	0.00421892	0.00375738	C01595
512	positive	497.947	474.268	C23H40NO7P	LysoPE(0:0/18:4(6Z,9Z,12Z,15Z))	Lipids and lipid-like molecules	-	0.00277678	0.00230949	0.000986498	0.00202426	0.00297959	0.00487671	0.00260302	0.00348644	0.00346525	0.00274303	0.00367905	0.00329578	0.00332962	0.00269544	0.00344149	0.00313223	-
514	negative	856.199	110.024	C5H5NO2	Pyrrole-2-carboxylic acid	Alkaloids and derivatives	634-97-9	0.0848762	0.190246	0.155205	0.143442	0.0894318	0.154985	0.139095	0.127837	0.151422	0.0854291	0.130441	0.122431	0.113544	0.16649	0.0834098	0.127229	C05942
515	positive	534.635	295.226	C18H30O3	(2'E,4'Z,8E)-Colneleic acid	Lipids and lipid-like molecules	52761-34-9	0.00951552	0.0157467	0.010814	0.0120254	0.00660128	0.00620852	0.00661299	0.00647427	0.00524197	0.00567444	0.00546629	0.0054609	0.057272	0.0602706	0.0565062	0.0551233	C19827
516	positive	480.356	477.198	C21H32O12	Kanokoside A	Amino acids, peptides, and analogues	64703-85-1	1.5743e-05	0.00104887	0.000965581	0.000676731	1.71891e-05	0.000509541	1.72643e-05	0.000181332	1.62675e-05	1.6375e-05	0.000885891	0.000306178	0.00689498	0.0071132	0.0060106	0.00798126	C17428
519	positive	573.355	135.117	-	p-Mentha-1,8-dien-7-ol	-	-	0.00339022	0.00372241	0.00437235	0.00382833	0.00255508	0.00325113	0.00432706	0.00337775	0.00298079	0.00263524	0.00271253	0.00277618	0.0189339	0.01957	0.0198548	0.0214701	-
520	positive	96.5468	267.133	C13H18N2O4	N5-(4-Methoxybenzyl)glutamine	Amino acids, peptides, and analogues	-	0.00608853	0.00430488	0.00550223	0.00529854	0.00453009	0.00796082	0.0068873	0.0064594	0.00038436	0.00022412	0.00068457	0.000431017	0.00185796	0.0018715	0.00240492	0.00186064	-
521	positive	22.2862	110.06	C6H7NO	1-Methyl-2-pyrrolecarboxaldehyde	Organic oxygen compounds	1192-58-1	0.03409	0.037195	0.0352511	0.035512	0.0396856	0.0428483	0.0369862	0.03984	0.0341593	0.0362727	0.03848	0.036304	0.0344017	0.0400407	0.0333445	0.0410241	-
522	negative	72.9198	237.054	C15H10O3	5-hydroxy-2-phenyl-4H-chromen-4-one	Shikimates and Phenylpropanoids	-	0.252751	0.195261	0.199535	0.215849	0.292592	0.619151	0.68542	0.532388	0.334598	0.655544	0.624466	0.538203	0.328014	0.437397	0.573895	0.51816	-
523	positive	444.893	271.226	C16H30O3	9-Oxohexadecanoic acid	Lipids and lipid-like molecules	54527-30-9	0.000779627	0.00138414	0.00113682	0.0011002	0.0008231	0.00311716	0.00151081	0.00181702	0.000535041	0.000474634	0.00034924	0.000452972	0.00197935	0.00194506	0.0020652	0.00195893	-
524	positive	67.2776	323.172	-	Gelsemin	-	-	0.0125855	0.00845033	0.0107303	0.0105887	0.00240482	0.00490296	0.00274452	0.00335077	0.00608722	0.00616204	0.00375301	0.00533409	0.00646045	0.00491431	0.00661238	0.00355135	-
525	positive	525.684	520.339	-	LysoPC(18:2(9Z,12Z))	-	-	17.6259	16.5802	15.8724	16.6928	19.9378	32.6852	21.9828	24.8686	6.90852	5.92203	10.3984	7.74298	8.89091	8.97376	8.14917	8.86385	-
526	positive	561.588	235.169	C15H22O2	7,9-Illudadiene-3,14-diol	Lipids and lipid-like molecules	141940-51-4	0.0019486	0.00853181	0.00728227	0.00592089	0.00131615	0.000763186	0.00171268	0.00126401	0.00236492	0.00536363	0.003607	0.00377852	0.00234036	0.00200742	0.00164203	0.00203862	-
527	positive	462.722	403.138	C21H22O8	Nobiletin	Shikimates and Phenylpropanoids	478-01-3	0.000302221	0.000190087	0.000607687	0.000366665	1.71891e-05	1.77631e-05	1.72643e-05	1.74055e-05	0.411893	1.6375e-05	1.65157e-05	0.137309	0.0140596	0.0147154	0.0140206	0.014393	C10112
528	positive	232.543	175.096	C8H14O4	2-Propylglutaric acid	Lipids and lipid-like molecules	-	0.0311486	0.0016811	0.00690069	0.0132435	0.0231106	0.0186455	0.0230785	0.0216115	0.0359545	0.0270947	0.0304236	0.0311576	0.0292163	0.0288265	0.0251621	0.0286951	C16658
529	positive	493.699	309.206	C18H30O6	2,3-Dinor-6-keto-prostaglandin F1 a	Lipids and lipid-like molecules	-	0.0174581	0.0283297	0.0133447	0.0197108	0.00477436	0.00184734	0.00604675	0.00422282	0.00198921	0.00267248	0.00314351	0.00260173	0.00911233	0.00948362	0.00948298	0.00976612	-
530	negative	30.6279	129.055	-	3-Methyl-2-oxopentanoate	-	-	0.896744	1.06884	0.378166	0.781251	0.981849	0.933495	0.882434	0.932593	0.917861	0.883066	0.906191	0.902373	1.06349	0.955387	1.02	0.696854	-
537	positive	550.093	413.233	C25H32O5	Austalide K	Shikimates and Phenylpropanoids	87833-53-2	0.0586863	0.031042	0.0292665	0.0396649	0.0169775	0.0230098	0.0232435	0.0210769	0.0700729	0.037003	0.0408487	0.0493082	0.0340369	0.0386796	0.0333913	0.0544412	-
542	negative	43.3833	137.035	C6H6N2O2	Nicotinamide N-oxide	Organoheterocyclic compounds	1986-81-8	0.0786696	0.0718829	0.12525	0.0919343	0.157135	0.188824	0.162232	0.169397	0.15255	0.164246	0.14879	0.155196	0.114099	0.13496	0.156762	0.151834	-
543	positive	522.227	500.275	C25H42NO7P	LysoPE(0:0/20:5(5Z,8Z,11Z,14Z,17Z))	Lipids and lipid-like molecules	-	0.156115	0.132587	0.138186	0.142296	0.216353	0.215565	0.221525	0.217814	0.100648	0.0902096	0.0976729	0.0961767	0.125786	0.13772	0.130763	0.143907	-
546	positive	227.399	185.081	C9H12O4	4-Formyl-3-(formylmethyl)-4-hexenoic acid	Lipids and lipid-like molecules	-	0.0129998	0.00732217	0.00957508	0.00996569	0.165048	0.161938	0.162472	0.163153	0.0852218	0.0941565	0.0761157	0.0851646	0.0773536	0.0824764	0.0803868	0.0805294	-
547	positive	143.285	141.054	C7H8O3	Ethyl maltol	Organoheterocyclic compounds	1110651	0.00797821	0.00894578	0.0086604	0.00852813	0.0101925	0.0101434	0.00883394	0.00972326	0.00942906	0.0109405	0.00731913	0.00922955	0.0173464	0.0156815	0.0185654	0.0149	-
548	positive	501.279	546.28	C26H43NO9S	N-[(3a,5b,7a,12a)-3,12-dihydroxy-24-oxo-7-(sulfooxy)cholan-24-yl]-Glycine	Lipids and lipid-like molecules	71977-73-6	0.00329158	0.00412634	0.00327145	0.00356312	0.00103545	0.00225872	0.000270502	0.00118822	0.00134187	0.00166582	0.000564353	0.00119068	0.00133396	0.00148238	0.00206703	0.00193691	-
550	positive	176.835	224.091	C11H13NO4	N-Acetyl-L-tyrosine	Amino acids, peptides, and analogues	537-55-3	0.00272608	0.00289864	0.00328457	0.00296976	0.0819004	0.0802374	0.111711	0.0912831	0.0015299	0.00182837	0.00365314	0.00233714	0.0160456	0.0180138	0.0222061	0.0183629	C01657
551	positive	73.0005	310.139	C14H19N3O5	Tyrosyl-Gamma-glutamate	Amino acids, peptides, and analogues	-	0.00298792	0.00519726	0.00574511	0.00464343	0.0258545	0.0334981	0.0282145	0.029189	1.62675e-05	1.6375e-05	0.00234318	0.000791942	0.00803339	0.0104385	0.0121106	0.00998694	-
552	positive	116.442	137.065	C7H8N2O	N-Methylnicotinamide	Organoheterocyclic compounds	114-33-0	0.011762	0.0146432	0.0169141	0.0144398	0.159266	0.282152	0.287363	0.242927	0.0105659	0.00736885	0.0222987	0.0134111	0.0680333	0.0803038	0.0633403	0.0534096	-
553	positive	103.584	298.092	-	Hexahydro-6,7-dihydroxy-5-(hydroxymethyl)-3-(2-hydroxyphenyl)-2H-pyrano[2,3-d]oxazol-2-one	-	-	0.00698593	0.0110515	0.00710005	0.00837914	0.0090915	0.0101681	0.00798951	0.00908305	0.00664238	0.00617831	0.00667317	0.00649796	0.0128235	0.0144806	0.014825	0.0140685	-
554	positive	275.16	195.113	C10H14N2O2	Laccarin	Organoheterocyclic compounds	175669-28-0	0.00290413	0.00302681	0.00188573	0.00260556	0.0305385	0.120402	0.0716431	0.0741944	0.00239703	0.00269731	0.00228012	0.00245815	0.00935373	0.01066	0.00916145	0.00955938	-
555	positive	336.896	201.102	C12H12N2O	Harmalol	Alkaloids and derivatives	525-57-5	0.00264431	0.00365861	0.0032995	0.00320081	0.00475071	0.00539077	0.0042553	0.00479892	0.0166316	0.00781781	0.00424461	0.00956466	0.00273409	0.00267387	0.00228722	0.00220343	C06537
556	positive	97.7537	370.143	C17H23NO8	Niazicinin A	Organic oxygen compounds	163812-19-9	0.00074879	0.00226033	0.0016188	0.00154264	0.0142776	0.0230826	0.0187476	0.0187026	0.0032721	0.00310897	0.00243514	0.00293874	0.00337231	0.00344835	0.0036876	0.00372064	-
557	positive	167.189	170.102	C9H15NS	2,4-Dipropylthiazole	Organoheterocyclic compounds	41981-74-2	0.0150704	0.0104185	0.0163818	0.0139569	0.00330163	0.004461	0.0065468	0.00476981	0.0437533	0.0115071	0.00857972	0.02128	0.0165362	0.0168392	0.0109747	0.0108078	-
558	positive	510.726	573.309	-	1-Palmitoylglycerophosphoinositol	-	-	0.0251628	0.0242816	0.0177421	0.0223955	0.0273914	0.0199386	0.0269408	0.0247569	0.0170326	0.0276003	0.0167903	0.0204744	0.022622	0.0226759	0.0206634	0.0197446	-
560	positive	309.542	194.115	C11H15NO2	(R)-N-Methylsalsolinol	Organoheterocyclic compounds	53622-84-7	0.0039476	0.00406443	0.00669065	0.00490089	0.00745347	0.0108733	0.0148151	0.0110473	0.00610066	0.0105067	0.00572659	0.00744465	0.00503794	0.00935172	0.00960975	0.0105572	-
561	positive	369.111	330.17	-	Reticuline	-	-	1.5743e-05	0.000175611	0.000214815	0.00013539	0.000517806	0.00298324	0.00168337	0.00172814	1.62675e-05	1.6375e-05	1.65157e-05	1.6386e-05	0.0023566	0.00216893	0.00209836	0.00229615	-
563	positive	420.821	253.143	-	QH	-	-	0.00755173	0.0115477	0.0135244	0.0108746	0.00773595	0.0127533	0.0050176	0.00850227	0.0145889	0.0111101	0.0121594	0.0126195	0.00864023	0.0106387	0.00849753	0.0111237	-
565	negative	43.3428	149.045	C5H10O5	L-Ribulose	Organic oxygen compounds	2042-27-5	1.86965	2.53899	2.16303	2.19056	2.12356	0.0871346	2.18854	1.46641	1.16911	1.1536	1.08376	1.13549	1.67974	1.56178	1.52857	1.59414	C00508
566	positive	117.443	274.139	C16H19NO3	Norgalanthamine	Alkaloids and derivatives	-	0.000444236	0.000633057	1.57807e-05	0.000364358	0.00154295	0.001454	0.00219011	0.00172902	1.62675e-05	0.000486017	1.65157e-05	0.000172933	0.00170829	0.00140681	0.00112544	0.00188112	C12173
567	positive	86.1494	296.112	C18H14FNO2	Citalopram aldehyde	Organoheterocyclic compounds	-	0.000177597	0.000334387	1.57807e-05	0.000175922	0.000433615	1.77631e-05	1.72643e-05	0.000156214	1.62675e-05	1.6375e-05	1.65157e-05	1.6386e-05	0.00310659	0.00288449	0.00416404	0.00302238	C16612
568	positive	338.265	235.169	C15H22O2	beta-Santalic acid	Lipids and lipid-like molecules	73590-17-7	0.000590047	0.00109265	0.00136171	0.0010148	0.00138493	0.0103971	0.00753436	0.00643879	0.00093092	0.000808246	0.000874419	0.000871195	0.00281978	0.00263429	0.00249253	0.00223574	-
569	positive	94.5029	189.123	C8H16N2O3	Isoleucyl-Glycine	Amino acids, peptides, and analogues	-	0.105572	0.0876735	0.0864093	0.0932182	0.107133	0.0897333	0.107374	0.101414	0.090677	0.10473	0.144535	0.113314	0.0839587	0.108485	0.103242	0.110624	-
570	positive	197.166	240.102	C7H17N3O4S	N-Ornithyl-L-taurine	Amino acids, peptides, and analogues	98349-67-8	0.00478715	0.00149045	0.00676614	0.00434792	0.0410888	0.0995803	0.0675184	0.0693959	1.62675e-05	0.00211813	1.65157e-05	0.000716972	0.010907	0.00996605	0.010032	0.00962806	-
571	negative	456.237	353.234	C20H34O5	8-Isoprostaglandin F2a	Lipids and lipid-like molecules	27415-26-5	0.0369332	0.0500777	0.0429361	0.0433157	0.0113165	0.015141	0.01061	0.0123558	0.00621429	0.00792194	0.00892923	0.00768849	0.0106525	0.0106446	0.0105982	0.00839743	C13809
572	positive	307.575	317.124	C14H20O8	Hydroxytyrosol 1-O-glucoside	Organic oxygen compounds	76873-99-9	0.000275385	0.000182337	0.000415226	0.000290983	0.000435158	0.00107595	0.000550046	0.000687052	0.000248116	0.000399538	0.00037141	0.000339688	0.00112364	0.00117959	0.00117433	0.00098983	-
573	positive	344.275	217.126	C14H16O2	3-[4-Hydroxy-3-(3-methyl-2-butenyl)phenyl]-2-propenal	Shikimates and Phenylpropanoids	-	0.00175283	0.00184355	0.00178099	0.00179246	0.00217951	0.00168866	0.00236522	0.0020778	0.00199821	0.00266047	0.00251812	0.00239226	0.00182482	0.00185977	0.001845	0.00173647	-
576	negative	480.151	311.223	C18H32O4	(10E,12Z)-(9S)-9-Hydroperoxyoctadeca-10,12-dienoic acid	Lipids and lipid-like molecules	29774-12-7	0.543455	0.545197	0.468558	0.51907	0.104674	0.145532	0.120118	0.123441	0.154578	0.139053	0.15007	0.1479	0.141632	0.159209	0.136234	0.130827	C14827
577	positive	162	193.099	-	Hydroxycotinine	-	-	0.00627742	0.00405776	0.00447236	0.00493585	0.00497595	0.00399154	0.00403798	0.00433516	0.00488251	0.00657995	0.00697653	0.00614633	0.00442907	0.0047692	0.00508041	0.00721425	-
580	positive	263.784	169.122	C10H16O2	4-Isopropyl-3-cyclohexene-1-carboxylic acid	Terpenoids	56424-87-4	0.00283175	0.00334236	0.0025845	0.00291953	0.00363024	0.00412698	0.00313346	0.00363023	0.00323337	0.00315828	0.00356142	0.00331769	0.00376255	0.00548772	0.00487599	0.00333546	-
581	positive	187.91	226.071	C10H11NO5	2-Hydroxy-4,7-dimethoxy-2H-1,4-benzoxazin-3(4H)-one	Organoheterocyclic compounds	149182-67-2	0.000273474	0.00147506	0.000199408	0.000649313	0.00261341	0.00538995	0.0038144	0.00393925	0.000609892	0.000163439	0.000196796	0.000323376	0.00175299	0.00137353	0.00117695	0.00167317	-
582	positive	502.442	179.143	C12H18O	2,5-Diisopropylphenol	Terpenoids	35946-91-9	0.0261534	0.0406464	0.0259045	0.0309014	0.00875105	0.0382587	0.0134637	0.0201578	0.00503215	0.00593443	0.00683637	0.00593432	0.00658674	0.00836419	0.00716125	0.00868803	-
584	positive	55.9671	253.08	C11H12N2O5	5-Hydroxy-N-formylkynurenine	Organic oxygen compounds	-	0.00350744	0.00333383	0.00583862	0.00422663	0.00479952	0.00149408	0.00785025	0.00471462	0.00165689	0.00376478	0.00708303	0.00416823	0.00517254	0.00885481	0.00522927	0.00722147	C05648
585	positive	682.018	334.31	C22H39NO	2,4,12-Octadecatrienoic acid isobutylamide	Lipids and lipid-like molecules	151391-69-4	0.00453427	0.00334911	0.00411417	0.00399918	0.0596035	0.123649	0.0042465	0.0624998	0.121788	0.131175	0.0730729	0.108679	0.0758456	0.0663295	0.058381	0.0734535	-
586	positive	273.973	257.128	C10H16N4O4	Histidinyl-Threonine	Amino acids, peptides, and analogues	-	0.00051873	0.000269413	0.000399553	0.000395899	0.0187824	0.071234	0.0358124	0.0419429	0.000176367	0.000640585	0.000393205	0.000403386	0.00319799	0.00400895	0.00372114	0.00332935	-
588	positive	630.89	800.508	C46H74NO8P	PC(20:5(5Z,8Z,11Z,14Z,17Z)/18:4(6Z,9Z,12Z,15Z))	Lipids and lipid-like molecules	-	0.0711276	0.0861652	0.0634259	0.0735729	0.0402329	0.0321257	0.0510914	0.04115	0.0242703	0.0181776	0.0261498	0.0228659	0.0215618	0.019516	0.0243553	0.0192069	C00157
589	positive	194.478	287.105	C15H14N2O4	3',4'-Dihydrodiol	Organoheterocyclic compounds	-	0.00118895	0.000213227	0.0011559	0.000852693	0.00336561	0.00513304	0.00430833	0.00426899	0.00162415	0.00288804	0.00224531	0.0022525	0.00165251	0.00189629	0.00180145	0.00202271	-
590	positive	254.736	388.223	C26H29NO2	alpha-Hydroxytamoxifen	Shikimates and Phenylpropanoids	-	0.00197445	0.00303102	0.00404907	0.00301818	0.00639919	0.00707837	0.00538237	0.00628664	0.00379682	0.00317612	0.00371315	0.00356203	0.00450134	0.00429738	0.00504279	0.00463062	C16544
591	positive	67.8844	272.171	C11H21N5O3	Arginyl-Proline	Amino acids, peptides, and analogues	-	0.000740578	0.00122739	0.00159838	0.00118878	0.0119383	0.0395189	0.0168449	0.0227674	0.00774412	0.0124356	0.0133992	0.011193	0.0177713	0.0105697	0.0125393	0.0126476	-
592	positive	98.2114	233.149	C10H20N2O4	Threoninyl-Isoleucine	Amino acids, peptides, and analogues	-	0.0242799	0.0295987	0.0247017	0.0261934	0.110352	0.126234	0.157017	0.131201	0.0328298	0.0430401	0.0429769	0.0396156	0.0518017	0.0693948	0.0576237	0.0618446	-
593	positive	633.63	427.32	C28H42O3	(3beta,5alpha,6alpha,7alpha,22E,24R)-5,6-Epoxyergosta-8,14,22-triene-3,7-diol	Lipids and lipid-like molecules	276864-98-3	0.0726779	0.306592	0.0699831	0.149751	0.0912183	0.104179	0.0879219	0.0944396	0.142515	0.186063	0.140316	0.156298	0.104995	0.134627	0.103124	0.118961	-
595	positive	581.217	461.326	C28H44O5	Polyporusterone D	Lipids and lipid-like molecules	141360-91-0	0.0187336	0.026267	0.0225452	0.0225153	0.0153079	0.0220091	0.0184981	0.018605	0.0139774	0.0157749	0.0265014	0.0187512	0.0164828	0.0182235	0.0161227	0.0161944	-
596	positive	419.257	235.169	C15H22O2	Valerenic acid	Lipids and lipid-like molecules	609870	0.000353938	0.000482656	0.000294046	0.00037688	0.000429436	0.000459862	0.000429771	0.00043969	0.000184132	0.000238156	0.000501308	0.000307865	0.00241833	0.0032807	0.00257677	0.00256474	C09743
597	positive	787.38	120.066	C4H9NO3	L-Homoserine	Amino acids, peptides, and analogues	672-15-1	0.0104022	0.0147563	0.0106593	0.0119393	0.0281199	0.0380143	0.030009	0.0320477	0.019219	0.022711	0.0258383	0.0225894	0.0234591	0.0263664	0.0236781	0.0219427	C00263
598	positive	513.332	423.289	C21H43O6P	DHAP(18:0e)	Organic oxygen compounds	-	0.00525937	0.00397166	0.00599777	0.00507627	0.00445534	0.00742739	0.00477649	0.00555307	0.00256649	0.00278197	0.00220525	0.0025179	0.00409165	0.00385832	0.00415838	0.00386502	-
599	positive	300.756	138.055	C7H7NO2	Trigonelline	Alkaloids and derivatives	535-83-1	0.0113467	0.00997541	0.0095081	0.0102767	0.0106262	0.00985605	0.011012	0.0104981	0.0140629	0.0143765	0.0113224	0.013254	0.0143247	0.0143324	0.0147254	0.0150934	C01004
600	positive	78.7408	351.223	C20H32O6	Thromboxane B3	Lipids and lipid-like molecules	71953-80-5	0.021762	0.0217287	0.0243504	0.0226137	0.0416441	0.0395045	0.0340912	0.0384132	0.0202396	0.0306594	0.041504	0.030801	0.0265422	0.0250976	0.0293928	0.0205714	-
603	positive	47.462	124.039	C6H5NO2	Nicotinic acid	Alkaloids and derivatives	59-67-6	4.46196	5.75133	5.19627	5.13652	1.80984	2.5061	1.70037	2.00544	4.69109	4.10595	3.47839	4.09181	3.69157	3.61348	3.48511	3.63279	C00253
604	negative	38.7871	149.008	C4H6O6	D-Tartaric acid	Organic oxygen compounds	147-71-7	0.70285	0.777297	0.75067	0.743606	0.703644	0.887811	0.902639	0.831364	0.734567	0.862539	0.801016	0.799374	0.868892	0.829373	0.934494	0.758603	C02107
606	positive	492.075	195.138	-	p-Mentha-1,8-dien-10-yl acetate	-	-	0.0219834	0.0309669	0.0325195	0.0284899	0.0027991	0.00475668	0.00425231	0.00393603	0.00322097	0.00307495	0.00293603	0.00307732	0.00466793	0.00554888	0.00386302	0.00433347	-
607	positive	157.228	113.06	C6H8O2	2,5-Dimethyl-3(2H)-furanone	Organoheterocyclic compounds	14400-67-0	0.0235017	0.0260111	0.0243465	0.0246198	0.0254803	0.0286562	0.0289443	0.0276936	0.0281914	0.0283668	0.0248085	0.0271222	0.0395228	0.0374503	0.0358884	0.0394489	-
608	negative	129.389	115.039	C5H8O3	alpha-Ketoisovaleric acid	Lipids and lipid-like molecules	759-05-7	0.527293	0.582293	0.528546	0.546044	0.648832	0.651728	0.644861	0.648474	0.73797	0.75997	0.670572	0.722838	0.675069	0.575636	0.575972	0.534715	C00141
609	positive	166.619	79.0548	C6H6	Benzene	Benzenoids	71-43-2	0.00660467	0.00570864	0.00735904	0.00655745	0.0192508	0.0309263	0.0241844	0.0247872	0.0179578	0.0165799	0.0141623	0.0162333	0.0135113	0.0144124	0.015545	0.0168723	C01407
610	negative	166.389	180.066	C9H11NO3	o-Tyrosine	Amino acids, peptides, and analogues	2370-61-8	0.111803	0.11701	0.130705	0.119839	0.762602	1.40942	1.01072	1.06092	0.545799	0.676739	0.604519	0.609019	0.612987	0.646113	0.631384	0.611783	-
611	positive	260.881	162.076	C6H11NO4	N-methyl-L-glutamic Acid	Amino acids, peptides, and analogues	6753-62-4	0.00759193	0.0171033	0.0171117	0.0139356	0.0671479	0.0212695	0.0909932	0.0598035	0.00466513	0.0300589	0.00499799	0.0132407	0.00443739	0.00338922	0.00432774	0.00491551	C01046
613	positive	44.7242	97.0287	C5H4O2	2-Furancarboxaldehyde	Organic oxygen compounds	35796	2.05236	1.62862	1.70929	1.79676	0.521059	0.444629	0.490735	0.485474	0.525602	0.659298	0.441081	0.541993	0.77222	0.822328	0.875125	0.848588	C14279
614	negative	829.435	137.024	C7H6O3	3-Hydroxybenzoic acid	Shikimates and Phenylpropanoids	to_check	0.0931869	0.0918223	0.10243	0.095813	0.0966253	0.117736	0.105788	0.106717	0.16472	0.108451	0.0900774	0.121083	0.103407	0.148052	0.0848779	0.0844639	C00587
616	positive	174.586	143.034	C6H6O4	Kojic acid	Lipids and lipid-like molecules	501-30-4	0.0243633	0.0385651	0.0131699	0.0253661	0.0152942	0.020617	0.0208796	0.0189303	0.0198126	0.0206719	0.0222945	0.0209263	0.0158021	0.0226893	0.0195067	0.0209255	C14516
617	negative	47.5197	111.008	C5H4O3	2-Furoic acid	Organoheterocyclic compounds	88-14-2	3.34135	3.01591	2.27849	2.87859	5.09395	6.8778	5.34571	5.77249	3.30653	3.02422	2.80707	3.04594	2.73018	2.54295	2.45096	2.08919	C01546
619	positive	68.9599	255.097	C11H14N2O5	L-Agaridoxin	Amino acids, peptides, and analogues	-	0.00877376	0.00231553	0.00915795	0.00674908	0.013608	0.0212616	0.0192366	0.0180354	0.00338287	0.00415259	0.0102528	0.00592941	0.0325529	0.0332229	0.029286	0.030643	-
620	positive	216.736	211.107	C15H14O	1,3-Diphenyl-1-propanone	Shikimates and Phenylpropanoids	1083-30-3	0.00324864	0.00291198	0.0031602	0.00310694	0.176663	0.180788	0.150676	0.169376	0.00628423	0.00653812	0.006536	0.00645278	0.024112	0.0228551	0.0220524	0.0271733	-
621	positive	530.405	303.231	C20H32O3	16(R)-HETE	Lipids and lipid-like molecules	-	0.00500027	0.00672637	0.00520704	0.00564456	0.00284688	0.00296864	0.00412435	0.00331329	0.00226158	0.00325961	0.00340055	0.00297391	0.00375024	0.00341073	0.00236838	0.00300897	C14778
622	positive	680.784	717.458	C41H65O8P	PA(18:3(9Z,12Z,15Z)/20:5(5Z,8Z,11Z,14Z,17Z))	Lipids and lipid-like molecules	-	0.220922	0.203268	0.227644	0.217278	0.0651962	0.220747	0.107843	0.131262	0.150118	0.100854	0.0546367	0.101869	0.181985	0.176834	0.130463	0.20923	-
623	positive	220.664	188.07	C6H10ClN5	6-Chloro-N-(1-methylethyl)-1,3,5-triazine-2,4-diamine	Organoheterocyclic compounds	6190-65-4	1.03408	0.0921332	1.57893	0.901715	5.97135	4.18577	3.35537	4.50416	5.81388	5.82921	5.87193	5.83834	6.59003	6.64246	6.48882	6.44331	C06559
624	negative	198.328	241.083	C10H14N2O5	Thymidine	Nucleosides, nucleotides, and analogues	50-89-5	0.0113791	0.0118965	0.0136732	0.0123163	0.0545755	0.120056	0.0941399	0.0895905	0.0100747	0.00916617	0.0104735	0.00990481	0.0199794	0.01746	0.0194195	0.0196114	C00214
625	negative	81.8335	242.067	C9H13N3O5	Cytidine	Nucleosides, nucleotides, and analogues	65-46-3	0.00641359	0.00746695	0.00632715	0.0067359	0.0265785	0.035	0.0247008	0.0287598	0.00669732	0.00482114	0.00428065	0.00526637	0.0132674	0.0105024	0.0118573	0.0092889	C00475
626	positive	500.7	299.258	C18H34O3	10-Oxooctadecanoic acid	Lipids and lipid-like molecules	825060	0.00351518	0.00890374	0.00328311	0.00523401	0.00609928	0.0068175	0.00599863	0.00630514	0.00221446	0.00173847	0.00119767	0.00171687	0.00597505	0.00664377	0.00598186	0.00631385	-
629	positive	262.736	247.107	C13H14N2O3	N-acetyltryptophan	Alkaloids and derivatives	1218-34-4	0.00390273	0.000686746	0.0033319	0.00264046	0.0248565	0.00899178	0.014189	0.0160124	0.0110528	0.00901284	0.00886788	0.00964452	0.0165926	0.0167942	0.0156852	0.015258	C03137
630	positive	443.013	211.169	C13H22O2	Methyl (2E,6Z)-dodecadienoate	Lipids and lipid-like molecules	28369-22-4	0.0266602	0.0292896	0.0355851	0.0305117	0.0315562	0.0358027	0.0312601	0.032873	0.0342381	0.0299232	0.0305815	0.0315809	0.0454437	0.0343122	0.0327391	0.0324766	-
631	positive	610.173	435.25	C21H39O7P	LysoPA(0:0/18:2(9Z,12Z))	Lipids and lipid-like molecules	-	0.265397	0.372986	0.261458	0.299947	0.289691	0.295655	0.286026	0.290457	0.343044	0.27284	0.254934	0.290273	0.2776	0.274469	0.266515	0.263508	C00416
632	positive	551.204	311.221	C18H30O4	Auxin b	Terpenoids	-	0.00720348	0.00617496	0.00512974	0.00616939	0.00137707	0.00083815	0.000811029	0.00100875	0.00138777	0.00175387	0.00134897	0.00149687	0.00447583	0.00487718	0.0044285	0.00528275	-
633	positive	344.39	231.138	C18H22O2	15-Octadecene-9,11,13-triynoic acid	Lipids and lipid-like molecules	-	0.000273421	0.000576201	0.000285042	0.000378221	0.000492374	0.000185854	0.000649064	0.000442431	0.000513385	0.00037855	0.000422465	0.000438133	0.0133318	0.0193682	0.01966	0.0192929	-
634	positive	220.142	232.118	C10H17NO5	Isovalerylglutamic acid	Amino acids, peptides, and analogues	80154-63-8	0.0075809	0.00737722	0.00840307	0.00778706	1.71891e-05	0.00730109	0.00476693	0.00402841	1.62675e-05	1.6375e-05	0.00428476	0.00143914	0.0160957	0.0153102	0.013859	0.0147031	-
635	positive	413.772	195.138	-	Perillyl acetate	-	-	0.00899796	0.0164127	0.0192502	0.014887	0.00286921	0.00410544	0.00382487	0.00359984	0.00276991	0.00233794	0.00272787	0.00261191	0.00286424	0.00378814	0.003429	0.00375116	-
637	positive	86.5934	314.123	C14H19NO7	Tyramine glucuronide	Organic oxygen compounds	27972-85-6	0.00164422	0.00187035	0.00298149	0.00216535	0.00226618	0.00221421	0.0018193	0.0020999	0.00142611	0.00134523	0.00214099	0.00163744	0.00868377	0.009609	0.00796429	0.00966964	C03033
641	positive	220.213	287.087	C16H14O5	Licochalcone B	Shikimates and Phenylpropanoids	58749-23-8	0.00107743	0.000505397	0.000834581	0.000805802	0.0013835	0.0022049	0.00226329	0.00195057	0.00347912	0.00321121	0.00291982	0.00320338	0.00334956	0.00194775	0.00340149	0.00296429	-
642	positive	562.837	369.263	C21H36O5	Beta-Cortol	Lipids and lipid-like molecules	667-65-2	0.0106287	0.0134415	0.0121522	0.0120741	0.0102337	0.0097564	0.0095578	0.00984929	0.0100017	0.0107318	0.00886993	0.00986781	0.00929898	0.0102112	0.00938531	0.0101109	C01235
643	positive	321.156	209.153	C13H20O2	2,3,5,6,8,8a-Hexahydro-2,5,5,8a-tetramethyl-7H-1-benzopyran-7-one	Organoheterocyclic compounds	20194-67-6	0.00117259	0.00181707	0.00185332	0.00161433	0.00184493	1.77631e-05	0.000451699	0.000771465	0.00241684	0.00250467	0.00253528	0.0024856	0.0107461	0.0106727	0.011287	0.0117525	-
644	positive	515.32	300.289	C18H37NO2	3-Dehydrosphinganine	Organic oxygen compounds	16105-69-4	0.00770965	0.00975715	0.00815488	0.00854056	0.00784173	0.00845713	0.00884236	0.00838041	0.00986455	0.00884045	0.00870679	0.00913727	0.0089815	0.0104939	0.00662629	0.00706299	C02934
645	positive	480.355	455.217	C26H30O7	1-Hydroxy-3,6,7-trimethoxy-2-(3-methyl-2-butenyl)-8-(3-hydroxy-3-methyl-1E-butenyl)-xanthone	Organoheterocyclic compounds	-	0.00446462	0.00916918	0.00479013	0.00614131	0.00151402	0.00271019	0.00268772	0.00230398	0.00147099	0.00362324	0.00220881	0.00243435	0.0243257	0.0245855	0.0261899	0.0303426	-
646	positive	807.674	307.062	C16H12O5	Glycitein	Shikimates and Phenylpropanoids	40957-83-3	0.00679101	0.00703792	0.00718958	0.00700617	0.00756386	0.00826269	0.00774901	0.00785852	0.00722952	0.00734613	0.00770019	0.00742528	0.00712611	0.00713716	0.0067036	0.00680205	C14536
647	positive	656.965	835.533	C43H79O13P	PI(16:1(9Z)/18:1(11Z))	Lipids and lipid-like molecules	-	0.132628	0.0962922	0.102665	0.110528	0.0645606	0.072553	0.0781299	0.0717478	0.0946983	0.0762428	0.0683354	0.0797589	0.0759725	0.0859586	0.0738769	0.0934128	C00626
648	positive	679.677	425.305	C21H45O6P	LysoPA(18:0e/0:0)	Lipids and lipid-like molecules	-	0.0608689	0.110168	0.0685423	0.0798598	0.0268176	0.0710499	0.0426646	0.0468441	0.041203	0.038247	0.0338846	0.0377782	0.0393917	0.0417855	0.0329714	0.041935	-
649	negative	74.1345	144.066	-	4-Acetamidobutanoic acid	-	-	0.132645	0.153118	0.141119	0.142294	0.222327	0.681742	0.40023	0.434766	0.215935	0.314286	0.174417	0.234879	0.300413	0.270817	0.263705	0.242609	-
651	positive	217.17	300.137	C10H17N7O4	Saxitoxin	Shikimates and Phenylpropanoids	35523-89-8	0.000516733	0.00282872	0.00575243	0.00303263	0.246046	0.269791	0.237666	0.251168	0.010859	0.0115442	0.00915614	0.0105198	0.0284685	0.0367958	0.0336762	0.0341337	C13757
652	positive	83.7636	203.139	C9H18N2O3	Isoleucyl-Alanine	Amino acids, peptides, and analogues	-	0.00998241	0.012313	0.0127323	0.0116759	0.0418569	0.209498	0.115601	0.122319	0.00836095	0.00716348	0.00540264	0.00697569	0.0205001	0.0202079	0.0226515	0.0198989	-
653	positive	321.574	267.156	C15H22O4	4'-Dihydroabscisic acid	Terpenoids	84026-26-6	0.0085537	0.0111838	0.0107946	0.0101774	0.00335065	0.00848848	0.0043449	0.00539468	0.00320221	0.00304129	0.00427999	0.00350783	0.0037329	0.00433621	0.00485715	0.00239298	-
654	positive	609.045	524.37	C26H54NO7P	2-acetyl-1-alkyl-sn-glycero-3-phosphocholine	Lipids and lipid-like molecules	74389-68-7	0.117088	0.0994427	0.0557761	0.0907689	0.167833	0.184648	0.155465	0.169316	1.62675e-05	0.00665681	0.0165599	0.00774431	0.131993	0.127384	0.109601	0.145962	-
655	positive	38.2557	119.019	C4H6O2S	Dihydro-4-mercapto-3(2H)-furanone	Organoheterocyclic compounds	56078-98-9	0.22787	0.239983	0.210161	0.226005	0.05415	0.127112	0.11201	0.0977574	0.198342	0.18418	0.200118	0.194213	0.181033	0.170374	0.154447	0.1957	-
656	positive	172.981	310.176	C15H23N3O4	Lysyl-Tyrosine	Amino acids, peptides, and analogues	-	0.000240603	0.00121766	1.57807e-05	0.000491348	0.00557483	0.00709329	0.00385858	0.0055089	0.00160822	0.0039107	0.00237616	0.0026317	0.00244134	0.00293628	0.00222886	0.00288517	-
657	positive	341.862	242.175	C13H23NO3	Dioscoretine	Lipids and lipid-like molecules	128637-87-6	0.00170307	0.00177163	0.00188049	0.00178506	0.00385607	0.00324595	0.00422737	0.00377646	0.0144685	0.0168815	0.0121143	0.0144881	0.00547442	0.00685287	0.00624154	0.00634534	-
658	positive	612.054	826.523	C48H76NO8P	PC(22:6(4Z,7Z,10Z,13Z,16Z,19Z)/18:4(6Z,9Z,12Z,15Z))	Lipids and lipid-like molecules	-	0.00439604	0.00175048	0.000552096	0.00223287	0.00523956	1.77631e-05	0.0144887	0.00658202	0.00281095	0.00247269	0.000799021	0.00202755	0.00748134	0.00883614	0.00525683	0.0100149	C00157
659	positive	454.351	353.229	C20H32O5	(13E)-11a-Hydroxy-9,15-dioxoprost-13-enoic acid	Lipids and lipid-like molecules	22973-19-9	0.138038	0.227896	0.146249	0.170728	0.0164452	0.0247345	0.0170296	0.0194031	0.00464853	0.00482861	0.00749053	0.00565589	0.0111924	0.0193453	0.021461	0.0199448	C04654
661	positive	889.939	112.076	C6H9NO	5-Ethyl-2-methyloxazole	Organoheterocyclic compounds	53833-29-7	0.0196236	0.0164608	0.0173842	0.0178229	0.021959	0.0189278	0.0182544	0.0197137	0.0164765	0.018759	0.018992	0.0180758	0.015237	0.0158614	0.0143898	0.0172491	-
662	positive	433.221	251.2	C16H26O2	Norambreinolide	Organoheterocyclic compounds	564-20-5	0.00287739	0.00475688	0.00299194	0.00354207	0.00259647	0.00395422	0.00226018	0.00293696	0.0025143	0.00196414	0.00259204	0.00235683	0.00230173	0.00240821	0.00204197	0.00240278	-
663	positive	73.6265	508.166	C23H27N2O11	2-Decarboxybetanin	-	-	1.5743e-05	0.000358643	0.000617173	0.00033052	0.00549481	0.00540824	0.00123122	0.00404476	0.00736415	0.00936927	0.00525612	0.00732985	0.00952401	0.00910655	0.00987872	0.00884017	-
664	positive	101.894	280.081	C13H13NO6	N-[4'-hydroxy-(E)-cinnamoyl]-L-aspartic acid	Amino acids, peptides, and analogues	-	0.000794609	0.000803834	0.000368369	0.000655604	0.00229209	0.00393966	0.00367611	0.00330262	0.000924516	0.000774643	0.000771662	0.000823607	0.00216842	0.0015305	0.0025251	0.00175125	-
665	positive	502.413	291.195	C18H26O3	(9Z,11E,13E,15Z)-4-Oxo-9,11,13,15-octadecatetraenoic acid	Lipids and lipid-like molecules	17699-21-7	0.0267247	0.0372537	0.0214269	0.0284684	0.00676003	0.00147532	0.00625862	0.00483132	0.000783058	0.00253955	0.00226306	0.00186189	0.00842061	0.0120787	0.00832739	0.00871719	-
666	positive	143.351	160.097	C7H13NO3	N-Acetylvaline	Amino acids, peptides, and analogues	96-81-1	0.00783718	0.0133222	0.0113319	0.0108304	0.0683678	0.177038	0.133389	0.126265	1.62675e-05	1.6375e-05	1.65157e-05	1.6386e-05	0.0245975	0.028211	0.0225971	0.0253675	-
667	positive	879.098	125.071	C6H8N2O	Methylimidazole acetaldehyde	Organoheterocyclic compounds	19639-03-3	0.0828161	0.0434987	0.0812598	0.0691915	0.0613421	0.239389	0.223704	0.174811	0.0544412	0.092575	0.177864	0.108293	0.0756173	0.0869535	0.0682555	0.0516707	C05827
668	positive	72.4297	312.11	C18H14FNO3	Citalopram propionic acid	Organoheterocyclic compounds	-	0.00606999	0.00593644	0.00361943	0.00520862	0.0486673	0.16419	0.07236	0.0950725	0.0010902	0.000695981	0.000803187	0.000863122	0.00969513	0.0104919	0.0106805	0.0117386	C16610
669	positive	659.169	95.0858	C7H10	1-Methyl-1,3-cyclohexadiene	-	1489-56-1	0.0662373	0.0723004	0.0829651	0.0738343	0.0439502	0.0714499	0.0865751	0.067325	0.053013	0.0556346	0.062488	0.0570452	0.0552771	0.0763949	0.0683657	0.0720222	-
670	positive	240.762	423.179	C25H26O6	Mammea A/AB cyclo F	Shikimates and Phenylpropanoids	30390-13-7	0.00246445	0.00391383	0.000737638	0.00237197	0.00668584	0.00638322	0.00800744	0.0070255	0.0163756	0.0140607	0.00780912	0.0127485	0.00573723	0.00653309	0.00790379	0.00876786	-
671	positive	549.9	435.215	C22H29FO5	Dexamethasone	Lipids and lipid-like molecules	50-02-2	1.5743e-05	0.000881952	1.57807e-05	0.000304492	0.000503919	1.77631e-05	0.000438188	0.000319957	0.00184057	0.000958756	0.00115736	0.0013189	1.61435e-05	0.000539467	0.000384034	0.000464122	C15643
672	positive	187.932	223.107	-	Glycyl-Phenylalanine	-	-	0.00483867	0.00693555	0.0064263	0.00606684	0.0293249	0.0584716	0.0372614	0.0416859	0.00757426	0.00772476	0.00559524	0.00696475	0.0114232	0.0105202	0.00970524	0.00923974	-
673	negative	46.6631	159.029	-	Oxoadipic acid	-	-	1.11501	1.28489	1.23937	1.21309	1.44767	1.29271	1.64935	1.46324	1.10615	1.565	1.19137	1.28751	1.18063	1.02925	1.20107	1.06141	-
675	positive	392.655	221.153	-	3,4-Dihydro-2,2,5,7,8-pentamethyl-2H-1-benzopyran-6-ol	-	-	0.0145978	0.0227157	0.0198258	0.0190464	0.00270543	0.00461495	0.00303355	0.00345131	0.00152138	0.00205239	0.00188176	0.00181851	0.00294017	0.00242647	0.0032548	0.00278247	-
676	positive	462.693	253.143	C14H20O4	3alpha-Hydroxyoreadone	Organoheterocyclic compounds	124869-06-3	0.00411728	0.00669585	0.00800006	0.00627106	0.00456544	0.00753345	0.0044236	0.0055075	0.014794	0.0117927	0.00941251	0.0119997	0.01014	0.0101849	0.0103399	0.0124642	-
677	positive	308.283	307.151	C17H22O5	Achillicin	Organoheterocyclic compounds	71616-00-7	0.000527848	0.00558203	0.000617034	0.0022423	0.00249033	0.00357942	0.00201862	0.00269613	0.000507145	0.000883927	0.000777191	0.000722755	0.000647496	0.00127756	0.00124913	0.00121148	-
678	positive	321.206	251.127	C14H18O4	Ubiquinone-1	Lipids and lipid-like molecules	727-81-1	0.0149424	0.0242769	0.0248122	0.0213438	0.0107251	0.0135522	0.00663852	0.0103053	0.0146501	0.00785267	0.00880568	0.0104362	0.00661878	0.00780548	0.00707451	0.00576544	C00399
679	positive	344.374	249.148	C15H20O3	1alpha-1-Hydroxy-2,4(18),11(13)-eudesmatrien-12-oic acid	Lipids and lipid-like molecules	135594-81-9	0.00102456	0.00156398	0.000670706	0.00108642	0.00277083	0.00417016	0.0020523	0.00299776	0.00127029	0.000967681	0.00152668	0.00125488	0.00802441	0.0128377	0.0113604	0.0103667	-
682	positive	310.606	237.185	C15H24O2	Tuberonone	Terpenoids	147545-38-8	1.5743e-05	1.59355e-05	1.57807e-05	1.58197e-05	0.00398543	0.00307947	0.00264493	0.00323661	0.000425493	0.000163417	0.000247116	0.000278676	0.00628397	0.00682882	0.00637948	0.0067532	-
683	positive	220.956	135.092	C8H10N2	2-Methyl-5-(1-propenyl)pyrazine	Organoheterocyclic compounds	108653-51-6	0.105358	0.131967	0.10731	0.114878	0.0205777	0.191934	0.0258177	0.0794433	0.00103528	0.00352252	0.0027235	0.0024271	0.0130279	0.0147558	0.0118875	0.0134118	-
685	positive	647.901	816.639	C46H90NO8P	PC(24:0/14:1(9Z))	Lipids and lipid-like molecules	-	0.014223	0.0150651	0.00168062	0.0103229	0.0153968	0.0348165	0.0141112	0.0214415	0.0107583	0.0167147	0.0167697	0.0147475	0.0167486	0.0187929	0.0137968	0.0140445	C00157
686	positive	490.787	405.224	C23H32O6	16-Methyl-epi-nigakihemiacetal B	-	-	0.00113861	1.59355e-05	0.00164639	0.000933645	0.00100037	0.00191839	0.00105501	0.00132459	0.00101222	0.00112457	0.000815806	0.0009842	0.00393554	0.00533429	0.00464877	0.00505578	-
687	positive	502.437	435.25	C21H39O7P	LysoPA(18:2(9Z,12Z)/0:0)	Lipids and lipid-like molecules	-	0.821295	0.945308	0.764534	0.843712	0.375852	0.333609	0.436427	0.381962	0.0199724	0.0192412	0.0202669	0.0198268	0.219079	0.248611	0.20678	0.222763	C00416
689	negative	526.643	306.208	C18H29NO3	Dihydrocapsaicin	Benzenoids	19408-84-5	0.0201435	0.042155	0.0397321	0.0340102	0.00842996	0.013589	0.00885119	0.0102901	0.0164192	0.0120167	0.0111446	0.0131935	0.011046	0.00990213	0.00919091	0.0075027	C16952
690	positive	636.459	223.205	C15H26O	Sesquisabinene hydrate	Terpenoids	-	0.00507805	0.00563334	0.00514171	0.00528437	0.00275166	0.00666971	0.00673892	0.00538677	0.00693577	0.00641459	0.00577236	0.00637424	0.00491578	0.00492581	0.00590129	0.00444593	-
691	positive	443.194	175.148	C13H18	5,7alpha-Dihydro-1,4,4,7a-tetramethyl-4H-indene	-	99901-21-0	0.0186322	0.0201886	0.025924	0.0215816	0.0236043	0.0248122	0.020537	0.0229845	0.0231017	0.0187546	0.0208012	0.0208858	0.0325531	0.023636	0.0234534	0.0224287	-
694	positive	242.487	304.165	C16H21N3O3	Valyl-Tryptophan	Amino acids, peptides, and analogues	-	0.00108616	0.00133158	0.00126182	0.00122652	0.00496227	0.0104144	0.00501697	0.0067979	0.00169578	0.00128648	0.00126751	0.00141659	0.00338449	0.00352769	0.00327484	0.0032618	-
695	positive	87.1995	294.154	C19H19NO2	Dehydronuciferine	Alkaloids and derivatives	7630-74-2	0.0249195	0.0320057	0.0184368	0.0251207	1.03523	2.35468	0.542488	1.3108	0.0025247	0.00659376	0.00227217	0.00379688	0.0946598	0.118347	0.167936	0.113089	-
696	positive	392.429	195.138	C12H18O2	(R)-2-Acetoxy-p-mentha-1,8-diene	Terpenoids	-	0.022453	0.0480604	0.0483689	0.0396275	0.00312894	0.00686889	0.00403765	0.00467849	0.00352251	0.00215305	0.00278249	0.00281935	0.00506273	0.00422211	0.00483328	0.00472279	-
697	positive	594.057	373.234	C23H32O4	5-Ethoxysorgoleone 358	Organic oxygen compounds	210708-13-7	0.00236419	0.000786151	0.00138204	0.00151079	0.00225702	0.00190726	0.00183697	0.00200042	0.00180063	0.00108544	0.00121295	0.00136634	0.00166167	0.00251469	0.00241144	0.00234969	-
698	negative	357.807	144.066	C6H11NO3	Isobutyrylglycine	Amino acids, peptides, and analogues	15926-18-8	0.0897026	0.0959776	0.111403	0.0990279	0.103511	0.133845	0.104566	0.113974	0.106593	0.106728	0.124945	0.112755	0.107811	0.166452	0.130767	0.109867	-
699	positive	199.236	113.06	C6H8O2	2-(Methoxymethyl)furan	Organoheterocyclic compounds	13679-46-4	0.0123084	0.0129191	0.0122714	0.0124996	0.0140644	0.0127177	0.013974	0.0135854	0.0144256	0.0151561	0.0160315	0.0152044	0.0198021	0.0192215	0.0164415	0.0202634	-
700	positive	659.165	447.313	C27H42O5	Taccagenin	Lipids and lipid-like molecules	-	0.0435485	0.0210815	0.0280955	0.0309085	0.00626546	0.0308769	0.0128272	0.0166565	0.036886	0.0302481	0.0223098	0.0298146	0.0184601	0.0204169	0.0155572	0.023047	-
701	positive	548.831	462.342	C24H47NO7	Glucosylsphingosine	Lipids and lipid-like molecules	52050-17-6	0.0010443	0.000949185	0.00100535	0.000999613	0.0103228	0.0494051	0.0225561	0.027428	0.00203135	0.00184211	0.00130884	0.00172743	0.00527532	0.00596553	0.00348552	0.00540922	C03108
704	positive	661.435	137.082	C6H8N4	Tetrahydropteridine	Organoheterocyclic compounds	10593-78-9	0.179184	0.066345	0.0713822	0.105637	0.0912429	0.0634256	0.0524156	0.069028	0.0356315	0.0398079	0.0548324	0.0434239	0.0388821	0.0821837	0.0716372	0.0740677	C05650
705	negative	515.249	279.233	C18H32O2	Bovinic acid	Lipids and lipid-like molecules	2540-56-9	0.146261	0.14978	0.114032	0.136691	0.184653	0.212253	0.218695	0.2052	0.183039	0.202105	0.363351	0.249499	0.154905	0.157461	0.149239	0.143669	C04056
706	positive	588.2	513.261	C22H40O13	Ethyl 3-hydroxyoctanoate O-[glucosyl-(1->6)-glucoside]	Lipids and lipid-like molecules	-	0.00151338	0.00201956	0.0013925	0.00164182	0.00147283	0.00167999	0.00222579	0.00179287	0.00590516	0.00498169	0.00832008	0.00640231	0.00189635	0.00247726	0.00222088	0.00309846	-
707	positive	510.637	191.179	C14H22	2-Methyl-2-phenyl-undecane	Benzenoids	27854-40-6	0.00612575	0.00588494	0.00541735	0.00580935	0.00596873	0.00606133	0.00669276	0.00624094	0.00638801	0.00695803	0.00632428	0.00655678	0.00660153	0.00695166	0.00580207	0.00516658	-
708	negative	245.242	135.044	-	4-Methylbenzoic acid	-	-	0.251616	0.23692	0.225476	0.238004	0.321168	0.763806	0.349935	0.478303	0.253289	0.193055	0.294087	0.24681	0.310497	0.294036	0.299484	0.301516	-
709	positive	240.026	209.078	-	3-(3,4-Dimethoxyphenyl)-2-propenoic acid	-	-	0.0024563	0.00301049	0.00352168	0.00299616	0.0226723	0.0167843	0.0193756	0.0196107	0.0147267	0.0116123	0.0110428	0.0124606	0.00890511	0.0102968	0.010823	0.0105713	-
710	positive	283.469	221.078	C12H12O4	Eugenitin	Organoheterocyclic compounds	480-12-6	0.000362048	0.000565031	0.000484317	0.000470465	0.000128294	0.00143715	0.00092091	0.000828785	0.000311785	0.000169224	1.65157e-05	0.000165842	0.00406444	0.00352283	0.00364085	0.00292091	-
712	positive	488.487	426.261	C19H40NO7P	LysoPE(0:0/14:0)	Lipids and lipid-like molecules	-	0.00777651	0.00538066	0.00626176	0.00647298	0.0360018	0.0399593	0.0406429	0.038868	0.00266225	0.00221245	0.00292532	0.00260001	0.0497603	0.0502713	0.0510399	0.0493608	-
713	positive	353.724	251.162	C15H22O3	(3beta,8beta)-3-Hydroxy-7(11)-eremophilen-12,8-olide	Lipids and lipid-like molecules	158848-23-8	0.000387852	0.000325906	1.57807e-05	0.00024318	0.000381341	0.000286889	1.72643e-05	0.000228498	0.000517877	0.000645268	0.000234928	0.000466025	0.00731415	0.00834691	0.00836663	0.00921848	-
714	negative	558.052	253.217	C16H30O2	Hypogeic acid	Lipids and lipid-like molecules	2416-19-5	0.026996	0.013626	0.0143872	0.0183364	0.0148203	0.0196105	0.0144531	0.0162946	0.00953223	0.00805186	0.0145747	0.0107196	0.0199563	0.0153803	0.019638	0.0146889	-
715	positive	443.013	193.158	-	4-(2,6,6-Trimethyl-1,3-cyclohexadien-1-yl)-2-butanone	-	-	0.0253635	0.0284602	0.033424	0.0290826	0.0309072	0.0328482	0.0291527	0.0309694	0.0330082	0.0293506	0.0307519	0.0310369	0.043539	0.0339525	0.0323621	0.0325668	-
717	positive	357.281	722.403	C34H59NO15	Fumonisin B1	Organic acids and derivatives	116355-83-0	0.00104197	0.00166369	0.00106041	0.00125536	0.00253923	0.00283636	0.00196519	0.00244693	0.00372883	0.00477087	0.0044891	0.0043296	0.00120306	0.00203114	0.00249166	0.0021363	C19241
718	positive	228.605	290.102	C9H15N5O6	2-Amino-4-oxo-6-(1',2',3'-trihydroxypropyl)-diquinoid-7,8-dihydroxypterin	Organoheterocyclic compounds	-	0.00577684	0.00880515	0.00736929	0.0073171	0.0287028	0.0271085	0.02371	0.0265071	0.00137306	0.00117857	0.00207352	0.00154172	0.0120738	0.0133869	0.011079	0.00951849	C05253
720	positive	586.14	299.258	C18H34O3	5-Hexyltetrahydro-2-furanoctanoic acid	Lipids and lipid-like molecules	61781-98-4	0.00885563	0.00496	0.0101581	0.00799123	0.00982469	0.0104261	0.00766285	0.00930456	0.00541938	0.00849965	0.00974747	0.00788884	0.0129958	0.0136134	0.0133408	0.0134216	-
721	positive	406.483	321.173	C18H24O5	Bis(2-methylpropanoyloxy)-9,10-epoxy-p-mentha-1,3,5-triene	Benzenoids	22518-06-5	0.0032005	0.00173688	0.00254178	0.00249305	0.00165117	0.00409963	0.00157434	0.00244172	0.00460321	0.001736	0.00342262	0.00325395	0.00210013	0.00237162	0.00179148	0.00214404	-
722	positive	573.453	219.211	C16H26	1,2-Dimethyl-4-(6-methyl-4-heptenyl)-1,3-cyclohexadiene	-	-	0.000275306	0.000623015	0.000594363	0.000497561	0.000157472	0.000166492	0.000569103	0.000297689	0.000699878	0.000449852	0.000497716	0.000549149	0.0121853	0.0117141	0.0115722	0.012707	-
723	positive	306.285	233.153	C15H20O2	Isoalantolactone	Lipids and lipid-like molecules	470-17-7	0.000209053	0.000247638	1.57807e-05	0.000157491	1.71891e-05	1.77631e-05	1.72643e-05	1.74055e-05	1.62675e-05	0.000114226	0.000310418	0.000146971	0.00768702	0.00932149	0.00865403	0.00919739	C09484
724	positive	114.335	263.136	C19H18O	Alnustone	Shikimates and Phenylpropanoids	33457-62-4	0.0108067	0.0145606	0.0118253	0.0123975	0.00431876	0.0051532	0.00437181	0.00461459	0.00431723	0.00386069	0.00243387	0.00353726	0.00341497	0.00393552	0.00324813	0.00231717	-
725	positive	135.804	227.125	C12H18O4	Allixin	Organoheterocyclic compounds	125263-70-9	0.00120248	0.0036651	0.00124862	0.00203873	0.0011165	0.00205175	0.00169732	0.00162186	0.000823926	0.000939761	0.000946672	0.000903453	0.00839768	0.0117283	0.00942084	0.0106411	-
726	positive	498.055	631.381	C36H54O9	Ganoderic acid Mc	Terpenoids	-	0.000136611	1.59355e-05	1.57807e-05	5.61089e-05	0.00161283	0.000550882	0.00164421	0.00126931	0.0025034	0.00389696	0.00531224	0.0039042	0.00169227	0.00201804	0.00232897	0.00200022	-
727	positive	98.472	290.159	C13H23NO6	3-Methylglutarylcarnitine	Lipids and lipid-like molecules	102673-95-0	0.0106999	0.0127205	0.0117307	0.0117171	1.71891e-05	0.00977757	1.72643e-05	0.00327067	0.0100395	0.00880608	0.00746758	0.00877106	0.00564584	0.00692322	0.00743465	0.00820937	-
728	positive	501.512	363.219	C21H30O5	Cortisol	Lipids and lipid-like molecules	50-23-7	0.00294035	0.0020165	0.00225634	0.0024044	0.00169741	0.00201206	0.00170114	0.00180354	0.00252247	0.00218558	0.00195876	0.00222227	0.00165533	0.00170166	0.00183505	0.00198778	C00735
729	positive	523.576	249.221	C17H28O	Sterol	Lipids and lipid-like molecules	-	1.5743e-05	0.000365392	0.000359065	0.000246733	0.000372071	0.000147408	0.00016014	0.00022654	0.000964495	0.000992524	1.65157e-05	0.000657845	0.00352734	0.00452728	0.00358631	0.00346716	C00370
730	positive	536.126	353.266	C21H36O4	MG(18:3(9Z,12Z,15Z)/0:0/0:0)	Lipids and lipid-like molecules	-	0.0104895	0.00915765	0.0100404	0.00989586	0.0120135	0.0132996	0.0167815	0.0140315	0.00659456	0.00612698	0.00588384	0.00620179	0.00911616	0.00756043	0.007142	0.0080988	-
731	positive	200.213	141.054	C7H8O3	Furfuryl acetate	Organoheterocyclic compounds	623-17-6	0.0173403	0.00578063	0.00967762	0.0109329	0.0143192	0.0136014	0.00998819	0.0126363	0.0249575	0.023944	0.0211316	0.0233444	0.0188961	0.0189332	0.0155233	0.0197851	-
732	negative	370.55	441.084	-	(-)-Catechin 3-O-gallate	-	-	0.00278244	0.00339871	0.00336608	0.00318241	0.00344658	0.00375664	0.00321746	0.00347356	0.00314643	0.00252617	0.00305701	0.00290987	0.00230359	0.00288885	0.00280031	0.00308773	-
735	positive	42.8062	101.071	C5H8O2	Dihydro-3-methyl-2(3H)-furanone	Organoheterocyclic compounds	1679-47-6	0.0181042	0.0787342	0.0967305	0.064523	0.107961	0.134681	0.129334	0.123992	0.133648	0.121759	0.0993129	0.11824	0.102903	0.102058	0.0821969	0.104979	-
736	positive	174.717	282.097	C12H15N3O4S	Albendazole sulfone	Organoheterocyclic compounds	-	0.000329395	0.00115705	0.000282312	0.000589587	0.00241152	0.00270828	0.00184935	0.00232305	0.000239923	0.000202949	1.65157e-05	0.000153129	0.00399242	0.00461093	0.00265458	0.00317998	C16626
737	positive	266.945	193.097	C10H12N2O2	Cotinine N-oxide	Organoheterocyclic compounds	36508-80-2	0.0016335	0.00151956	0.00199185	0.00171497	0.00427887	0.00992992	0.00677109	0.0069933	0.00216117	0.00238698	0.00208199	0.00221005	0.00283843	0.00326554	0.00332977	0.00318473	-
739	positive	668.303	395.363	C29H48O	Stigmasterol	Lipids and lipid-like molecules	83-48-7	1.5743e-05	1.59355e-05	1.57807e-05	1.58197e-05	0.00691421	0.0124426	1.72643e-05	0.00645804	0.0113319	0.0127723	0.00920354	0.0111026	0.00664112	0.00911259	0.00842824	0.00476716	C05442
740	positive	383.594	455.279	C28H38O5	Euglobal IVa	Organic acids and derivatives	77794-65-1	0.0138469	0.0193721	0.019595	0.0176047	0.00370624	0.0041615	0.00294953	0.00360576	0.00482882	0.00274789	0.00396009	0.0038456	0.00425139	0.00679223	0.00586571	0.00557824	-
741	positive	576.298	496.34	-	LysoPC(16:0)	-	-	0.0693479	0.00924922	0.0158454	0.0314808	0.0794952	0.0707571	0.0734226	0.0745583	0.00558209	0.00646993	0.00703893	0.00636365	0.00923009	0.00873427	0.00755318	0.00740984	-
742	positive	127.446	148.06	C5H9NO4	L-4-Hydroxyglutamate semialdehyde	Amino acids, peptides, and analogues	-	0.00787451	0.0105159	0.0123045	0.0102316	0.0145519	0.0176851	0.0172691	0.016502	0.0431395	0.0252662	0.017562	0.0286559	0.0137574	0.0179482	0.012407	0.0178785	C05938
744	negative	602.172	225.186	C14H26O2	Myristoleic acid	Lipids and lipid-like molecules	544-64-9	0.11397	0.0951829	0.0928127	0.100655	0.123956	0.00343787	0.156792	0.0947285	0.144903	0.165673	0.163706	0.158094	0.233949	0.1858	0.170731	0.157803	C08322
745	positive	251.44	173.081	C8H12O4	2-Octenedioic acid	Lipids and lipid-like molecules	5698-50-0	0.00453869	0.0057902	0.00489711	0.00507534	0.00495599	0.00387065	0.00500361	0.00461008	0.0055416	0.00661636	0.00602967	0.00606254	0.00453332	0.00624262	0.00516486	0.0053178	-
746	positive	382.472	217.158	C15H22O2	Procurcumenol	Lipids and lipid-like molecules	21698-40-8	0.00146465	0.00120601	0.00110091	0.00125719	0.000651295	0.00298585	0.000732757	0.00145663	0.000674605	0.00201233	0.00103001	0.00123898	0.00346082	0.00193353	0.00213279	0.00293404	-
747	positive	86.0097	247.128	C10H18N2O5	L-beta-aspartyl-L-leucine	Organic acids and derivatives	-	0.0065558	0.00644252	0.00555994	0.00618608	0.0121404	0.0316517	0.0212929	0.021695	0.00454048	0.00610174	0.0080037	0.00621531	0.00823561	0.0095974	0.00767594	0.00949824	-
749	negative	189.637	257.078	C10H14N2O6	3-Methyluridine	Nucleosides, nucleotides, and analogues	2140-69-4	0.0284925	0.0459834	0.0387399	0.0377386	0.0325893	0.0618633	0.0450638	0.0465055	0.00726949	0.00412129	0.002223	0.00453793	0.0145937	0.0137549	0.00795566	0.0131094	-
750	positive	250.986	183.101	C10H14O3	2-Ethoxy-4-(methoxymethyl)phenol	Benzenoids	5595-79-9	0.0408366	0.040579	0.0500051	0.0438069	0.00972208	0.0131802	0.0112122	0.0113715	0.00620449	0.00993025	0.00617839	0.00743771	0.0167755	0.0164421	0.0154381	0.0151296	-
751	positive	254.44	194.081	C10H8O3	4-Methylumbelliferone	Shikimates and Phenylpropanoids	-	0.0190986	0.00522877	0.0173787	0.013902	0.0461228	0.102516	0.0572313	0.0686234	0.0290975	0.0459608	0.0217953	0.0322845	0.0288406	0.0255809	0.0259239	0.0248685	C03081
752	positive	627.233	280.263	C18H33NO	Linoleamide	Lipids and lipid-like molecules	3072-13-7	2.19819	1.55788	4.45219	2.73609	0.945904	2.14897	3.26841	2.1211	1.416	1.31861	1.24627	1.32696	2.2377	3.00733	2.53695	2.70572	-
755	positive	265.426	198.112	C10H15NO3	Tenuazonic acid	Organoheterocyclic compounds	610-88-8	0.00338877	0.00397386	0.003342	0.00356821	0.00768128	0.00724923	0.00629505	0.00707519	0.0037363	0.00212361	0.00237338	0.00274443	0.00331761	0.00472757	0.00372111	0.0051764	C08511
757	positive	185.783	266.113	C12H15N3O4	Agaritinal	Amino acids, peptides, and analogues	114847-20-0	0.000241561	0.00115577	0.000330083	0.000575804	0.00194735	0.00390644	0.00250618	0.00278666	0.000360495	0.000138436	0.000124654	0.000207862	0.0016624	0.00190382	0.00179448	0.0022445	-
759	positive	210.039	212.149	C12H21NS	4-Ethyl-2-heptylthiazole	Organoheterocyclic compounds	96693-84-4	0.00324285	0.00170779	0.00298277	0.00264447	0.00536729	0.00673668	0.00554845	0.00588414	0.00818952	0.00828342	0.00738009	0.00795101	0.0052372	0.00633543	0.00466829	0.00498834	-
761	positive	558.209	179.143	C12H18O	Quinceoxepine	Organic oxygen compounds	132925-10-1	0.0867279	0.103296	0.0942856	0.0947699	0.00447195	0.00673722	0.0050183	0.00540916	0.00911072	0.00949029	0.0108429	0.00981465	0.0125725	0.0145231	0.014247	0.0176084	-
762	positive	486.163	297.242	C18H32O3	9-HODE	Lipids and lipid-like molecules	15514-85-9	0.067438	0.0904593	0.074234	0.0773771	0.022475	0.0356117	0.0267709	0.0282859	0.0132209	0.0123293	0.0204003	0.0153168	0.019207	0.0211722	0.0185186	0.0194829	-
763	negative	794.481	221.066	C8H14O7	Ethyl glucuronide	Organic oxygen compounds	-	0.0493054	0.0601771	0.0562961	0.0552595	0.14964	0.0632421	0.0471707	0.0866842	0.0568634	0.0647146	0.163213	0.0949302	0.0512958	0.042646	0.0295829	0.0566971	-
765	positive	177.278	259.128	C11H18N2O5	gamma-L-Glutamyl-L-pipecolic acid	Amino acids, peptides, and analogues	-	0.0802899	0.0826396	0.0805534	0.081161	0.0496281	0.0312334	0.0360781	0.0389799	0.0218986	0.019642	0.0166491	0.0193966	0.0233144	0.0226256	0.0208272	0.0230329	-
766	negative	98.7342	217.108	C10H18O5	3-Hydroxysebacic acid	Organic acids and derivatives	73141-46-5	0.000437677	0.000689402	0.000845214	0.000657431	0.000446223	0.00204338	0.00245419	0.00164793	0.00104032	0.000514791	0.000116179	0.000557098	0.00733479	0.00854166	0.00660982	0.00581076	-
767	positive	305.7	229.18	C13H24O3	11-Hydroxy-9-tridecenoic acid	Lipids and lipid-like molecules	105798-56-9	0.000176435	1.59355e-05	1.57807e-05	6.93838e-05	0.00153478	0.000317241	0.000475427	0.000775817	0.000568417	0.000376835	0.000359282	0.000434845	0.0084829	0.00878731	0.0106829	0.00908951	-
768	positive	394.822	477.321	C28H44O6	Polyporusterone B	-	141360-89-6	0.00647643	0.0122904	0.0112151	0.00999397	0.00551599	0.00644414	0.00454291	0.00550101	0.0107229	0.0116948	0.0105392	0.0109857	0.00578311	0.00635318	0.0059692	0.00642374	-
770	positive	562.197	411.325	C28H42O2	(6alpha,22E)-6-Hydroxy-4,7,22-ergostatrien-3-one	Lipids and lipid-like molecules	114020-59-6	0.00206646	0.00229985	0.00357808	0.00264813	0.00407718	0.00373876	0.00402222	0.00394605	0.00387595	0.00322231	0.00388344	0.00366056	0.00301753	0.00277321	0.00291763	0.00380645	-
771	positive	77.5253	204.086	C9H17NS2	1-Isothiocyanato-7-(methylthio)heptane	Organosulfur compounds	4430-38-0	0.0207239	0.0500513	0.0393675	0.0367142	0.0238631	0.0281268	0.0223686	0.0247862	0.0432102	0.0229213	0.0235499	0.0298938	0.0169137	0.0250874	0.0180971	0.0173258	-
773	positive	610.189	183.101	-	(Â±)-threo-Anethole glycol	-	-	0.027674	0.0332115	0.0237186	0.0282014	0.0289533	0.035279	0.0359737	0.033402	0.0341473	0.036223	0.0390461	0.0364721	0.0372093	0.032791	0.0306312	0.0310535	-
774	positive	554.927	219.174	C15H22O	Isohumbertiol	Terpenoids	-	0.00142312	0.00200272	0.00105497	0.0014936	0.00136394	0.0015358	0.00214158	0.00168044	0.00157036	0.00218186	0.00202946	0.00192723	0.00157999	0.00179788	0.00191295	0.00195667	-
775	positive	610.176	165.091	C10H12O2	Epoxyanethole	Benzenoids	-	0.719506	0.705639	0.751581	0.725575	0.747187	0.802685	0.768486	0.772786	0.748815	0.786892	0.656655	0.730787	0.77282	0.791779	0.676337	0.770334	-
776	positive	339.492	309.205	C18H26O4	Capsiate	Shikimates and Phenylpropanoids	-	0.00239408	0.00341133	0.00301372	0.00293971	0.00266459	0.00273818	0.00209319	0.00249865	0.00194251	0.00199204	0.00151845	0.00181766	0.00235486	0.0027055	0.00225558	0.00304077	C20203
777	positive	394.365	297.169	C16H24O5	Ovalicin	Organic oxygen compounds	19683-98-8	0.00475871	0.00911514	0.00657552	0.00681646	0.00384092	0.00289354	0.00291761	0.00321736	0.00397511	0.00370761	0.00329664	0.00365979	0.00197457	0.00217836	0.0023917	0.00244855	C09674
778	positive	545.066	546.355	-	LysoPC(20:3(5Z,8Z,11Z))	-	-	1.5743e-05	1.59355e-05	0.000132684	5.47874e-05	0.000163213	0.00027685	0.000139416	0.00019316	1.62675e-05	1.6375e-05	0.000323338	0.00011866	0.00248137	0.00306696	0.0021526	0.00197747	-
780	positive	81.5765	260.16	C11H21N3O4	Lysyl-Hydroxyproline	Amino acids, peptides, and analogues	-	0.00240509	0.00213968	0.00235509	0.00229995	0.0261313	0.0443255	0.0396787	0.0367118	0.00193869	0.00191975	0.00267264	0.00217702	0.0124944	0.0139418	0.0139354	0.0146887	-
781	positive	375.605	237.184	C15H24O2	beta-Ionyl acetate	Terpenoids	22030-19-9	0.000765508	0.000152273	1.57807e-05	0.000311187	0.000196901	0.00114884	0.000614586	0.000653442	0.000314358	0.000142872	0.000624918	0.000360716	0.00490815	0.00517437	0.00447737	0.005006	-
782	positive	71.3971	160.133	-	DL-2-Aminooctanoic acid	-	-	0.270981	0.3369	0.285267	0.297716	0.355103	0.287521	0.366793	0.336473	0.141858	0.139233	0.111291	0.130794	0.334986	0.291657	0.333725	0.292528	-
783	positive	159.742	269.085	C16H12O4	6-hydroxy-5-methoxy-2-phenyl-4H-chromen-4-one	Shikimates and Phenylpropanoids	-	0.00741355	0.0119604	0.00677897	0.00871765	0.0077244	0.00776553	0.00841028	0.00796674	0.000146811	0.00899577	0.00985628	0.00633295	0.00863424	0.00888195	0.00805298	0.00875841	-
784	positive	88.6118	246.144	C10H19N3O4	Valyl-Gamma-glutamate	Amino acids, peptides, and analogues	-	0.00313382	0.0040562	0.00189703	0.00302902	0.00964792	0.00760699	0.00818362	0.00847951	0.00766714	0.00749641	0.010345	0.00850285	0.00495428	0.00533485	0.00510695	0.00395648	-
785	negative	11.9954	129.055	C6H10O3	3-Methyl-2-oxovaleric acid	Organic acids and derivatives	1460-34-0	0.401373	0.364133	0.505003	0.423503	0.441575	0.511895	0.489243	0.480904	0.526526	0.482614	0.499088	0.502743	0.482089	0.453308	0.345975	0.410378	-
786	negative	166.393	192.066	C10H11NO3	Betamipron	Benzenoids	3440-28-6	0.0203106	0.0291487	0.0305355	0.0266649	0.0922727	0.159927	0.116664	0.122954	0.0775231	0.0825172	0.0762976	0.0787793	0.0781837	0.0821351	0.0817732	0.0873037	-
787	positive	320.832	191.142	C13H18O	2-(3-Phenylpropyl)tetrahydrofuran	Benzenoids	3208-40-0	0.00340174	0.0050999	0.00545726	0.00465296	0.00130977	0.00287694	0.00173121	0.00197264	0.00209136	0.00138589	0.00173004	0.00173576	0.00219352	0.00194465	0.00210038	0.00251182	-
789	negative	54.1497	99.0079	C4H4O3	Succinic anhydride	Organic acids and derivatives	108-30-5	0.817312	0.93931	0.933389	0.89667	1.04753	1.24556	0.894468	1.06252	1.59013	1.45317	1.32798	1.4571	1.56142	1.5542	1.44166	1.46706	C19524
790	positive	599.881	132.102	C6H13NO2	3-Aminocaproic acid	Amino acids, peptides, and analogues	-	0.0777565	0.0831112	0.0697386	0.0768688	0.105976	0.364575	0.101736	0.190762	0.0840684	0.0993142	0.087118	0.0901669	0.0859443	0.109316	0.077855	0.0781272	-
791	positive	587.27	337.273	C21H36O3	Pregnanetriol	Lipids and lipid-like molecules	27178-64-9	0.0163797	0.0193956	0.0167797	0.0175183	0.014915	0.0117984	0.0143477	0.0136871	0.0244894	0.0270048	0.0268955	0.0261299	0.0207653	0.0230828	0.0211855	0.0248173	-
792	positive	48.553	229.088	C14H12O3	Resveratrol	Shikimates and Phenylpropanoids	501-36-0	0.0411377	0.0764869	0.129966	0.0825302	0.200195	0.119885	0.201328	0.173803	0.0901267	0.0790809	0.107392	0.0921997	0.0867761	0.0660724	0.0600189	0.0681573	C03582
795	positive	203.215	265.118	C13H16N2O4	Alpha-N-Phenylacetyl-L-glutamine	Organic acids and derivatives	28047-15-6	0.00196061	0.000320315	0.000764643	0.00101519	0.00331299	0.00539886	0.00442308	0.00437831	0.000536307	0.0003221	0.000410506	0.000422971	0.00124449	0.00114746	0.00150061	0.00156947	C04148
796	positive	170.72	307.222	C17H32O3	Avocadyne	Lipids and lipid-like molecules	129099-96-3	0.012821	0.0137232	0.0173389	0.0146277	0.0765756	0.106566	0.0651819	0.0827744	0.00182426	0.00100385	0.00031763	0.00104858	0.00852558	0.00983124	0.00889244	0.00661719	-
797	positive	780.376	198.123	C9H15N3O2	L-Histidine trimethylbetaine	Amino acids, peptides, and analogues	534-30-5	0.020622	0.0229619	0.0132407	0.0189415	0.0274799	0.0320331	0.0276476	0.0290536	0.0154369	0.0168163	0.0249938	0.0190823	0.0159475	0.0236247	0.0214108	0.0186033	C05575
798	positive	353.748	211.169	C13H22O2	Propyl 2,4-decadienoate	Lipids and lipid-like molecules	-	0.000761612	0.000880464	0.000847144	0.00082974	0.00108467	0.00102991	0.0011477	0.00108743	0.00227258	0.000784419	0.00158192	0.00154631	0.0289245	0.0300766	0.0297881	0.031761	-
799	positive	182.725	271.128	C12H18N2O5	Hypoglycin B	Amino acids, peptides, and analogues	502-37-4	8.90433e-05	0.000419403	0.000338256	0.000282234	0.00304227	0.00356901	0.00281031	0.00314053	0.000187365	0.000256734	0.000202626	0.000215575	0.00353306	0.0029733	0.00199667	0.00275182	C08280
800	positive	46.6083	199.063	C9H10O5	Syringic acid	Shikimates and Phenylpropanoids	530-57-4	0.00351643	0.0120143	0.0148335	0.0101214	0.0121771	0.0318182	0.0269044	0.0236332	0.0291975	0.0330055	0.0238382	0.0286804	0.198452	0.196048	0.197624	0.211119	C10833
801	positive	417.269	237.148	C14H20O3	Eremopetasidione	Terpenoids	163135-94-2	0.00146618	0.00220184	0.00199387	0.0018873	0.00420278	0.00276717	0.00318842	0.00338613	0.00345027	0.00325735	0.00245782	0.00305514	0.0024711	0.00313821	0.00173029	0.00215259	-
802	positive	531.595	407.279	C24H38O5	3,7-Dihydroxy-12-oxocholanoic acid	Lipids and lipid-like molecules	204023	0.0143882	0.0131058	0.0113584	0.0129508	0.00377884	0.00360845	0.00300854	0.00346528	0.001306	0.000961571	0.0011232	0.00113026	0.00885742	0.00839984	0.00911242	0.00884441	-
803	positive	323.251	515.298	C30H42O7	Ganoderenic acid A	Terpenoids	100665-40-5	0.00511557	0.00831279	0.00718186	0.00687007	0.00430247	0.00430328	0.00581308	0.00480628	0.00405254	0.00360699	0.00329685	0.00365213	0.00180233	0.00275497	0.00271948	0.00268258	-
804	positive	410.155	447.129	C22H22O10	Trifolirhizin	Shikimates and Phenylpropanoids	6807-83-6	0.0031648	0.00301696	0.00293012	0.00303729	0.00323026	0.00343832	0.00279015	0.00315291	0.00299678	0.00361799	0.0031624	0.00325906	0.00258972	0.00305645	0.00254905	0.00273306	C10538
805	negative	199.191	195.066	C10H12O4	Cantharidin	Terpenoids	56-25-7	0.00240134	0.00281249	0.00207195	0.00242859	0.0101241	0.00473795	0.00346538	0.00610914	0.00158846	0.00296701	0.00374596	0.00276714	0.0106772	0.0108582	0.00912463	0.00907905	-
807	positive	412.544	235.132	C14H18O3	(10S,11S)-Pterosin C	Benzenoids	35938-43-3	0.00133997	0.00222184	0.00387233	0.00247805	0.00164333	0.00260225	0.000740763	0.00166211	0.00196414	0.00146025	0.00137734	0.00160058	0.00143672	0.0012818	0.000776735	0.00127383	-
808	positive	218.115	212.091	C10H13NO4	3-Methoxytyrosine	Organic acids and derivatives	7636-26-2	0.00447697	0.00343669	0.0040939	0.00400252	0.0161417	0.0126555	0.0152095	0.0146689	0.00324859	0.00332807	0.00237727	0.00298464	0.00715451	0.00914321	0.0112414	0.00729535	-
810	negative	44.5032	401.13	C21H22O8	Hexamethylquercetagetin	Shikimates and Phenylpropanoids	1251-84-9	84.8469	68.3897	77.0751	76.7706	26.6425	21.6016	24.5909	24.2784	26.791	32.6275	20.3841	26.6009	36.3195	34.4484	34.5861	35.9774	-
811	positive	428.96	314.174	C19H23NO3	6-O-Methylcodeine	Alkaloids and derivatives	2859-16-7	0.000977435	0.000875893	0.00122856	0.0010273	0.000605297	0.00213219	0.00135681	0.00136477	0.000167444	1.6375e-05	1.65157e-05	6.67782e-05	0.000876779	0.00122885	0.00097995	0.00118428	-
812	positive	865.025	112.076	C6H9NO	Trimethyloxazole	Organoheterocyclic compounds	20662-84-4	0.0198388	0.0196853	0.0278829	0.022469	0.018426	0.022579	0.0236944	0.0215665	0.0193	0.0213605	0.0224465	0.0210357	0.0205083	0.0277397	0.0199349	0.0194481	-
813	positive	538.222	351.252	-	[10]-Gingerol	-	-	0.0573775	0.0746301	0.0807793	0.070929	0.0134584	0.0113321	0.0137287	0.0128397	0.0342646	0.0320676	0.0305519	0.0322947	0.0245953	0.0249912	0.022983	0.0261476	C17496
814	positive	517.869	393.24	C19H37O6P	CPA(16:0/0:0)	Lipids and lipid-like molecules	-	0.196716	0.227934	0.162898	0.195849	0.228452	0.227218	0.254925	0.236865	0.0168165	0.0147905	0.0165597	0.0160556	0.102972	0.104894	0.0978084	0.102423	-
815	positive	502.401	452.277	C21H42NO7P	LysoPE(16:1(9Z)/0:0)	Lipids and lipid-like molecules	-	0.583708	0.661151	0.525839	0.590233	0.447067	0.470985	0.624913	0.514322	0.0331685	0.0259787	0.0440968	0.0344147	0.196437	0.218416	0.187676	0.195702	-
816	negative	203.756	194.046	C9H9NO4	Salicyluric acid	Shikimates and Phenylpropanoids	487-54-7	0.0111442	0.0446	0.015422	0.0237221	0.037888	0.0351776	0.0250991	0.0327215	0.0336461	0.0396222	0.0209135	0.0313939	0.0123543	0.0244382	0.0236162	0.0239787	C07588
817	positive	651.254	861.549	C45H81O13P	PI(18:1(11Z)/18:2(9Z,12Z))	Lipids and lipid-like molecules	-	0.0120741	0.0084513	0.00528491	0.00860344	0.0483079	0.0486719	0.0562187	0.0510662	0.00337545	1.6375e-05	0.000640442	0.00134409	0.00856834	0.0128254	0.00941314	0.0109195	C00626
819	positive	300.947	283.154	C15H22O5	Oxyhumulinic acid	Organic oxygen compounds	469-30-7	0.00166928	0.00124355	0.00124065	0.00138449	0.000320283	1.77631e-05	0.000101978	0.000146675	0.000592173	0.000482099	0.000974716	0.000682996	0.00541488	0.00351094	0.00324874	0.00314776	-
820	positive	76.8694	288.202	C12H25N5O3	Arginyl-Isoleucine	Amino acids, peptides, and analogues	-	0.0942442	0.101654	0.11144	0.102446	0.173662	0.0359806	0.128571	0.112738	0.177182	0.125195	0.140447	0.147608	0.0991171	0.111821	0.101494	0.0843949	-
821	positive	841.897	127.039	C6H6O3	Maltol	Lipids and lipid-like molecules	118-71-8	0.0258351	0.0148644	0.0289297	0.0232097	0.0203202	0.0242842	0.0305783	0.0250609	0.0368462	0.0294321	0.0302721	0.0321835	0.0193879	0.0221865	0.0153674	0.0214514	C11918
822	positive	523.355	333.242	-	17a-Hydroxypregnenolone	-	-	0.0202406	0.0306157	0.0248966	0.025251	0.0102398	0.0147397	0.0131914	0.0127237	0.0114596	0.0101011	0.00770217	0.0097543	0.0159088	0.0160844	0.0140377	0.0161749	-
823	positive	232.514	192.101	C6H13N3O4	4-Hydroxycitrulline	Amino acids, peptides, and analogues	3618-90-4	0.00176832	0.00103155	0.00253273	0.00177753	0.00577265	0.0196139	0.00916862	0.0115184	0.00164371	0.00155705	0.00113027	0.00144368	0.00215206	0.00346458	0.00378398	0.00379431	-
824	negative	510.813	391.287	C24H40O4	Deoxycholic acid	Lipids and lipid-like molecules	83-44-3	0.532508	0.544734	0.518979	0.532074	0.600209	0.574776	0.626981	0.600655	0.537434	0.589296	0.607144	0.577958	0.492161	0.537981	0.527786	0.569639	C04483
825	positive	100.937	264.144	C18H17NO	Girinimbine	Alkaloids and derivatives	23095-44-5	0.00112141	0.00133106	0.000828058	0.00109351	0.0108401	0.0185978	0.0183504	0.0159294	0.00047942	0.00095583	0.00312105	0.00151877	0.0109196	0.0140737	0.0145835	0.0138349	-
826	positive	250.44	220.096	C12H13NO3	alpha-Hydroxy-1-methyl-1H-indole-3-propanoic acid	Alkaloids and derivatives	-	0.00174989	0.000260291	0.00113257	0.00104758	0.00515943	0.0213358	0.0107793	0.0124248	0.00446364	0.003733	0.00293936	0.003712	0.00406856	0.00479753	0.00441884	0.00439943	-
827	positive	123.874	100.076	C5H9NO	2,5-Dihydro-2,4-dimethyloxazole	Organoheterocyclic compounds	77311-02-5	0.311648	0.331189	0.31339	0.318743	0.338929	0.361156	0.344583	0.348223	0.327164	0.330867	0.319366	0.325799	0.422945	0.397458	0.377162	0.376585	-
829	positive	561.673	522.356	-	LysoPC(18:1(9Z))	-	-	0.527053	0.45819	0.376597	0.453947	0.267814	0.427183	0.308127	0.334375	0.0139657	1.6375e-05	0.0547542	0.0229121	0.222506	0.232855	0.225333	0.233778	-
830	positive	34.9712	419.315	C26H42O4	Hexadecyl ferulate	Shikimates and Phenylpropanoids	158306-36-6	0.00569635	0.00540629	0.00448491	0.00519585	0.00518857	0.00652689	0.00640394	0.0060398	0.00621964	0.0102328	0.00590904	0.00745383	0.00475734	0.00483336	0.00657458	0.00482163	-
831	positive	297.995	235.169	C15H24O3	Zedoarondiol	Terpenoids	98644-24-7	0.000325372	0.000302885	0.000447445	0.000358567	0.000433795	0.000763293	0.000267221	0.000488103	0.000956366	0.000662977	0.000630689	0.000750011	0.00763776	0.00860496	0.00794366	0.00882642	-
832	positive	73.0191	219.134	C9H18N2O4	Valyl-Threonine	Amino acids, peptides, and analogues	-	0.0375337	0.0450137	0.0464069	0.0429848	0.347157	0.410801	0.594592	0.45085	0.661942	0.118109	0.0891207	0.289724	0.21994	0.21426	0.250225	0.240482	-
833	positive	586.735	263.237	C18H30O	6,10,14-Trimethyl-5,9,13-pentadecatrien-2-one	Terpenoids	762-29-8	0.0139753	0.0174458	0.0196779	0.017033	0.0202025	0.0156945	0.0158013	0.0172328	0.0145607	0.0172095	0.0172592	0.0163432	0.0654974	0.0650001	0.0630433	0.0748692	-
834	positive	351.396	215.102	C14H14O2	(E)-2-(2,4-Hexadiynylidene)-1,6-dioxaspiro[4.5]dec-3-ene	Organic oxygen compounds	3306-40-9	0.00330042	0.00503824	0.00594761	0.00476209	0.00471776	0.00355687	0.00232643	0.00353369	0.00603119	0.0050155	0.00553562	0.00552744	0.00546707	0.00557684	0.00487168	0.00393964	-
836	positive	559.914	441.3	C28H40O4	2-Acetoxy-3-geranylgeranyl-1,4-dihydroxybenzene	Terpenoids	126398-82-1	0.0117196	0.00950177	0.00951264	0.0102447	0.0168629	0.0156025	0.0140665	0.0155106	0.00639834	0.00676826	0.00564639	0.006271	0.00689095	0.00682152	0.00717933	0.00688883	-
837	positive	59.878	118.123	-	2-Diethylaminoethanol	-	-	1.31281	1.43127	1.67846	1.47418	6.32963	11.6172	11.3375	9.76145	5.66975	5.95072	6.84906	6.15651	3.33151	4.82269	5.38824	5.22951	-
838	positive	718.296	279.231	C18H30O2	Punicic acid	Lipids and lipid-like molecules	544-72-9	0.0927003	0.185605	0.0951905	0.124499	0.0184418	0.0169337	0.0336613	0.0230123	0.00897417	0.00976624	0.00761211	0.00878417	0.0237948	0.0267814	0.0196298	0.0274037	C08364
839	positive	523.313	335.219	-	5,12-dihydroxy-6,8,10,14,17-eicosapentaenoic acid	-	-	0.0597325	0.110295	0.0805258	0.0835179	0.00327016	0.0658312	0.00785485	0.0256521	0.00880405	0.00451437	0.00272433	0.00534758	0.0412007	0.0426844	0.0416138	0.0514512	-
840	positive	508.471	529.283	C30H40O8	20-Hydroxy-3,7,11,15,23-pentaoxolanost-8-en-26-oic acid	Terpenoids	110241-21-9	0.0497922	0.0476059	0.0332247	0.0435409	0.0544069	0.0428422	0.0534929	0.0502473	0.0362089	0.0512142	0.0324702	0.0399644	0.0415235	0.0425042	0.0423101	0.0369633	-
841	negative	330.56	229.145	C12H22O4	Dodecanedioic acid	Lipids and lipid-like molecules	693-23-2	0.0139551	0.0144078	0.0157779	0.0147136	0.0125934	0.0135624	0.0122977	0.0128178	0.0104619	0.0101272	0.0129268	0.011172	0.012214	0.0105283	0.00982596	0.0100603	C02678
842	positive	74.1207	165.054	C9H8O3	2-Hydroxycinnamic acid	Shikimates and Phenylpropanoids	583-17-5	0.565147	0.745234	0.859745	0.723375	2.49138	3.54974	2.88636	2.97583	2.01873	2.16459	2.14427	2.1092	2.32978	2.38782	2.30337	2.21047	C01772
843	positive	297.635	289.2	C15H28O5	6-Hydroxypentadecanedioic acid	Lipids and lipid-like molecules	38076-52-7	0.000179072	0.000264608	0.000203348	0.000215676	0.00101272	0.00250198	0.00120681	0.00157384	0.000315457	0.000351409	0.000398979	0.000355282	0.00275547	0.00371248	0.00342219	0.00373104	-
844	negative	48.9485	138.019	C6H5NO3	4-Nitrophenol	Shikimates and Phenylpropanoids	100-02-7	0.128351	0.140789	0.138512	0.135884	0.120823	0.156159	0.14792	0.141634	0.171466	0.149742	0.139696	0.153635	0.202521	0.210824	0.193262	0.194786	C00870
845	positive	79.4941	425.148	C20H24O10	Ginkgolide M	Lipids and lipid-like molecules	15291-78-8	0.0485719	0.046588	0.0458188	0.0469929	0.122541	0.165286	0.158204	0.148677	0.0924708	0.134933	0.136524	0.121309	0.0771693	0.0772426	0.0876514	0.0852255	C16816
846	positive	299.995	251.164	C15H22O3	1-Hydroxyacorenone	Organic oxygen compounds	185154-98-7	0.000748458	1.59355e-05	0.000346367	0.000370254	0.000450067	0.0542502	0.000472005	0.0183908	0.00123066	0.00163937	0.00324009	0.00203671	0.0159476	0.0173844	0.0172996	0.0173717	-
847	positive	335.93	239.088	C12H14O5	1-(2,4,5-Trimethoxyphenyl)-1,2-propanedione	Benzenoids	2020-84-0	0.00283047	0.00523707	0.00288444	0.00365066	0.00395375	0.00384701	0.00470345	0.00416807	0.00416658	0.0051951	0.00503	0.00479723	0.00387345	0.00466208	0.00488067	0.0048869	-
848	negative	403.056	117.019	-	Succinic acid	-	-	0.787625	1.0205	0.579676	0.795933	0.820672	0.677488	1.36233	0.953495	0.910903	0.749156	0.900114	0.853391	0.781145	0.806272	0.87988	1.24996	-
849	positive	488.856	223.169	-	Acetaldehyde butyl phenethyl acetal	-	-	0.00800458	0.00906689	0.00775986	0.00827711	0.00702502	0.00785847	0.00647807	0.00712052	0.0030173	0.00312578	0.00506493	0.003736	0.00428167	0.0050547	0.00374582	0.00413279	-
851	positive	577.628	548.37	C28H54NO7P	LysoPC(20:2(11Z,14Z))	Lipids and lipid-like molecules	-	0.0268763	0.020706	0.0190288	0.0222037	0.0280276	0.0345653	0.030813	0.0311353	0.00709284	0.00611191	0.00811577	0.00710684	0.012653	0.0135418	0.013036	0.0131056	C04230
852	positive	480.358	433.235	C21H37O7P	1-(9Z,12Z,15Z-octadecatrienoyl)-glycero-3-phosphate	Lipids and lipid-like molecules	-	0.0215101	0.0343289	0.0216735	0.0258375	0.0149193	0.0166053	0.0130672	0.0148639	0.00597479	0.0124932	0.00976069	0.00940955	0.0990326	0.10039	0.0940149	0.101466	-
855	positive	505.91	728.515	C40H74NO8P	PC(18:3(9Z,12Z,15Z)/14:0)	Lipids and lipid-like molecules	-	0.00254231	0.00204179	0.00275616	0.00244675	0.00220684	0.00231449	0.00251056	0.00234396	0.00168045	0.00213231	0.00175889	0.00185721	0.00246466	0.00260376	0.00190092	0.00176411	C00157
857	positive	165.466	192.065	-	5-Hydroxyindoleacetic acid	-	-	0.00117263	1.59355e-05	1.57807e-05	0.000401448	0.0159623	0.0231477	0.0207862	0.0199654	0.0453016	0.0550333	0.0635734	0.0546361	0.0200082	0.0228064	0.0229239	0.0215148	-
859	positive	562.972	421.271	C21H41O6P	CPA(18:0/0:0)	Lipids and lipid-like molecules	-	0.0045239	0.00542182	0.00359088	0.0045122	0.00440605	0.00385782	0.0037949	0.00401959	0.00137128	0.000927084	0.00107129	0.00112322	0.00661472	0.0056135	0.0062241	0.00537235	-
861	positive	627.399	70.0651	C4H7N	1-Pyrroline	Organoheterocyclic compounds	5724-81-2	0.0241797	0.0164993	0.0486216	0.0297668	0.00987872	0.0212751	0.0340953	0.0217497	0.0143444	0.0135384	0.0127615	0.0135481	0.0233784	0.0296142	0.0272914	0.0298293	C15668
862	positive	311.533	155.107	C9H14O2	4-Oxo-2-nonenal	Organic oxygen compounds	-	0.00761322	0.00613823	0.011774	0.0085085	0.00934749	0.0134826	0.0155821	0.0128041	0.00869843	0.0122764	0.00808742	0.00968743	0.012513	0.0132023	0.0125498	0.0129388	-
864	positive	203.394	194.081	C10H11NO3	2-Methylhippuric acid	Benzenoids	27115-50-0	0.00215745	0.0164281	0.0108214	0.00980231	0.0093141	0.00492504	0.00456923	0.00626945	0.00199412	0.00174221	0.00161314	0.00178316	0.00235186	0.00417114	0.00266133	0.00256799	-
866	positive	631.905	375.216	C20H32O5	Lipoxin B4	Lipids and lipid-like molecules	98049-69-5	0.00698285	0.00711181	0.00648578	0.00686015	0.00834189	0.00937742	0.0076822	0.00846717	0.00880836	0.00645558	0.00563565	0.00696653	0.00713442	0.00912977	0.00682885	0.00775289	C06315
	positive	152.84	118.086	C5H11NO2	Betaine	Organic acids and derivatives	107-43-7	0.0876746	0.083064	0.0718146	0.0808511	0.476231	0.484537	0.476554	0.479107	0.239252	0.220259	0.251421	0.236977	0.209063	0.228514	0.228192	0.199529	C00719
870	positive	41.4019	185.032	C5H4N4O4	5-Hydroxyisourate	Alkaloids and derivatives	-	3.96105	5.02087	5.64635	4.87609	7.83609	9.12184	8.6358	8.53124	8.2711	7.62864	6.07888	7.32621	5.86033	6.46747	6.19969	6.69706	C11821
871	positive	508.336	463.341	C28H46O5	Dolichosterone	-	85797-15-5	0.00860755	0.00762691	0.0060944	0.00744295	0.00902973	0.0113918	0.0102047	0.0102087	0.020534	0.0188967	0.0272539	0.0222282	0.0143214	0.0113007	0.0117933	0.0108125	-
872	positive	345.591	531.293	C26H42O11	Cinncassiol D2 glucoside	-	-	0.00239143	0.00415165	0.00311814	0.00322041	0.00202764	0.00177424	0.00151317	0.00177168	0.00198115	0.00204979	0.00137827	0.00180307	0.000888986	0.00109058	0.0013748	0.00106326	-
874	positive	131.624	138.091	C8H11NO	1,2,3,4,5,6-Hexahydro-7H-cyclopenta[b]pyridin-7-one	Organoheterocyclic compounds	104704-30-5	0.0183826	0.0185871	0.0193385	0.0187694	0.0542207	0.105247	0.121032	0.0934999	0.0299983	0.0262891	0.0231044	0.0264639	0.020443	0.0217605	0.0158904	0.0192194	-
876	positive	598.634	411.325	C28H44O3	Ercalcitriol	Lipids and lipid-like molecules	60133-18-8	0.00384346	0.00436673	0.0039534	0.00405453	0.0077627	0.00836423	0.00929721	0.00847471	0.00645715	0.00558137	0.00481002	0.00561618	0.00538263	0.00643548	0.00523398	0.00710179	-
877	positive	227.348	207.062	C11H10O4	Eugenin	Organoheterocyclic compounds	480-34-2	0.000979735	0.00339953	0.00244592	0.00227506	0.00892482	0.00797203	0.00851011	0.00846898	0.00235186	0.00298021	0.00291348	0.00274852	0.00238943	0.00359275	0.00335035	0.0030996	C20210
878	negative	787.952	129.019	C5H6O4	Citraconic acid	Lipids and lipid-like molecules	498-23-7	0.193016	0.233082	0.159792	0.195297	0.180169	0.260064	0.248925	0.229719	0.14583	0.110539	0.238826	0.165065	0.225913	0.216492	0.215874	0.224283	C02226
879	positive	553.982	355.247	C20H34O5	11,14,15-THETA	Lipids and lipid-like molecules	-	0.35306	0.43632	0.323777	0.371052	0.0410873	0.00667065	0.0757717	0.0411766	0.00488992	0.0417278	0.0688107	0.0384761	0.0442168	0.0514481	0.0382322	0.0414534	C14814
880	positive	371.804	329.232	C18H32O5	(9R,10S,12Z)-9,10-Dihydroxy-8-oxo-12-octadecenoic acid	Lipids and lipid-like molecules	142036-13-3	0.00258891	0.00344711	0.00265201	0.00289601	0.005263	0.0170753	0.00985039	0.0107296	0.000525809	0.000393446	0.00015998	0.000359745	0.0017816	0.00176954	0.00190471	0.00189393	-
881	positive	354.919	193.049	C10H8O4	8-Hydroxy-7-methoxy-2H-1-benzopyran-2-one	Shikimates and Phenylpropanoids	19492-03-6	0.00143654	0.00187036	0.00220597	0.00183762	0.00221399	0.00237691	0.00219686	0.00226259	0.00186807	0.00192852	0.00214238	0.00197965	0.00214719	0.00213918	0.002361	0.00197148	-
884	positive	73.2751	176.091	C7H13NO4	Calystegine B2	Alkaloids and derivatives	127414-85-1	0.0314063	0.0219572	0.0121156	0.0218264	0.0185286	0.0254216	0.034022	0.0259907	0.0203061	0.0214103	0.0248092	0.0221752	0.0126291	0.0118772	0.016516	0.0187937	C10851
885	positive	47.9901	274.105	C15H15NO4	L-Thyronine	Amino acids, peptides, and analogues	1596-67-4	0.00517689	0.00386348	0.00280157	0.00394731	0.00261697	0.0475159	0.0373204	0.0291511	1.62675e-05	1.6375e-05	0.00055562	0.000196088	0.0219355	0.0202393	0.024817	0.0265775	-
886	positive	199.169	283.103	C11H15N4O5	7-Methylinosine	Lipids and lipid-like molecules	20245-33-4	0.0160923	0.0243463	0.0153112	0.0185833	0.00686669	0.0226551	0.0195291	0.0163503	0.00536634	0.00532725	0.00558266	0.00542542	0.0125891	0.0104014	0.00956559	0.0101021	-
887	negative	108.955	103.039	-	(R)-3-Hydroxybutyric acid	-	-	1.67287	1.72041	1.58278	1.65869	3.08847	2.64529	2.85163	2.8618	3.31731	3.85019	3.85867	3.67539	2.06363	2.07062	2.57054	2.51774	C01089
888	positive	656.355	323.258	C20H34O3	3,4-Dimethyl-5-pentyl-2-furannonanoic acid	Lipids and lipid-like molecules	57818-40-3	0.291976	0.864119	0.656828	0.604308	0.0144002	0.0268143	0.0551161	0.0321102	0.0453968	0.0465509	0.177548	0.0898319	0.104331	0.0844192	0.0866257	0.0880507	-
889	negative	72.1294	125.024	-	1,2,3-Trihydroxybenzene	-	-	0.264112	0.337757	0.320516	0.307462	0.247196	0.307271	0.256739	0.270402	0.843859	1.00841	1.03266	0.961642	0.615465	0.475751	0.665525	0.644901	C01108
892	positive	705.682	215.103	C14H14O2	(+)-(1R,2R)-1,2-Diphenylethane-1,2-diol	Shikimates and Phenylpropanoids	52340-78-0	0.0158603	0.0157983	0.0139033	0.0151873	0.0151318	0.0148949	0.0164426	0.0154898	0.0168318	0.0141265	0.0144023	0.0151202	0.0163827	0.0167581	0.0150817	0.0185526	C16015
893	positive	272.241	183.138	C11H18O2	Tsibulin 2	Organic oxygen compounds	126624-27-9	0.00432435	0.00298691	0.00351012	0.00360713	0.0029069	0.00332164	0.00273774	0.00298876	0.00294768	0.00272995	0.00291846	0.00286536	0.00572605	0.00451783	0.00586541	0.00663979	-
894	positive	208.864	128.107	C7H13NO	Nor-psi-tropine	Alkaloids and derivatives	501-33-7	0.0362839	0.0430314	0.0299925	0.0364359	0.0644261	0.0794834	0.112123	0.085344	0.0374006	0.0483539	0.0416197	0.0424581	0.0548284	0.0548931	0.0560109	0.0516152	-
895	negative	135.955	145.05	-	Methylglutaric acid	-	-	0.231888	0.259776	0.189716	0.227127	0.108923	0.136134	0.107067	0.117375	0.0847232	0.0733169	0.0670236	0.0750212	0.0966272	0.0987839	0.0902294	0.0884839	-
896	positive	69.0211	116.107	C6H13NO	N-(2-Methylpropyl)acetamide	Organic acids and derivatives	1540-94-9	1.01989	1.05735	1.11369	1.06364	2.48819	3.01886	2.32604	2.61103	1.92615	2.10552	2.12793	2.0532	1.66188	1.53858	1.55148	1.53231	-
897	positive	46.9102	206.102	C8H15NO5	N-Methylcalystegine C1	Alkaloids and derivatives	197449-07-3	0.0114625	0.00895236	0.00943975	0.00995153	0.0318791	0.0558073	0.0538672	0.0471845	0.00556487	0.00979242	0.00230555	0.00588761	0.0170329	0.0214678	0.0181385	0.0206246	-
899	positive	305.562	329.155	C16H24O7	Cymorcin monoglucoside	Organic oxygen compounds	76859-62-6	0.00209997	0.000866639	0.000988865	0.00131849	0.00360357	0.0042627	0.00355589	0.00380739	0.00130046	0.00168039	0.00148671	0.00148919	0.00111515	0.00147823	0.0013801	0.00156421	-
900	positive	732.251	613.483	C35H64O8	Muricatin A	Lipids and lipid-like molecules	160262-48-6	0.0430993	0.0465088	0.0395377	0.0430486	0.0137158	0.0181695	0.0132571	0.0150475	0.0346813	0.0214463	0.0157451	0.0239576	0.0247287	0.0212617	0.0193713	0.0215878	-
903	positive	573.453	237.185	C15H24O2	Aubergenone	Terpenoids	69427-35-6	0.000430045	0.000741154	0.000366491	0.000512564	0.000117366	0.000576232	0.000120889	0.000271496	0.0005493	0.000519704	0.000346134	0.000471712	0.0155665	0.014495	0.0133149	0.0159323	-
904	negative	43.2832	163.061	-	L-Rhamnose	-	-	4.73405	3.4931	3.65162	3.95959	5.19432	4.79562	4.83355	4.94116	4.10309	4.20919	5.00848	4.44025	3.44952	3.12478	3.32487	3.20114	C00507
905	positive	86.6259	117.055	C5H10O4	Deoxyribose	Organic oxygen compounds	533-67-5	0.000431962	1.59355e-05	0.00138986	0.000612585	1.71891e-05	1.77631e-05	0.00338959	0.00114151	1.62675e-05	1.6375e-05	1.65157e-05	1.6386e-05	0.0054973	0.00706315	1.54336e-05	0.00385314	C01801
906	positive	697.741	425.377	C30H48O	alpha-Amyrone	Terpenoids	638-96-0	1.5743e-05	1.59355e-05	1.57807e-05	1.58197e-05	0.00335317	0.0136523	0.00398465	0.00699669	0.00683602	0.00835803	0.00677132	0.00732179	0.00352549	0.00379601	0.00412739	0.00552437	-
907	negative	44.3147	175.024	-	D-Glucuronolactone	-	-	0.300375	0.323988	0.342687	0.32235	0.156434	0.179936	0.176538	0.170969	0.269284	0.251664	0.21097	0.243973	0.211879	0.239442	0.206879	0.194042	-
908	positive	513.708	253.216	C16H28O2	Ethyl (Z,Z)-5,8-tetradecadienoate	Lipids and lipid-like molecules	28369-25-7	0.00228972	0.00179035	0.00285505	0.00231171	0.0024441	0.00276765	0.00296938	0.00272704	0.0027107	0.00281864	0.00256775	0.00269903	0.00315971	0.00299386	0.00280939	0.00208373	-
909	negative	191.346	129.055	-	alpha-Ketocaproic acid	-	-	0.543883	0.547029	0.613645	0.568185	1.67377	1.52728	1.56837	1.5898	0.751839	0.586585	0.602477	0.646967	0.873722	0.93697	0.843686	0.800679	-
910	positive	510.472	357.278	C24H36O2	Tetracosahexaenoic acid	Lipids and lipid-like molecules	81247-23-6	0.00526862	0.00527673	0.00458627	0.00504387	0.00515852	0.00477696	0.00602412	0.00531986	0.0066893	0.00638511	0.00694096	0.00667179	0.00440421	0.00564748	0.0053248	0.00515783	-
912	positive	10.3956	180.086	C6H13NO5	beta-D-Glucosamine	Organic oxygen compounds	14257-69-3	0.00655044	0.00845475	0.00910108	0.00803543	0.01001	0.00773166	0.00705085	0.00826416	0.0087177	0.00822282	0.00695119	0.0079639	0.0109729	0.0093115	0.00634337	0.00641003	C08349
913	positive	324.25	160.076	C10H9NO	Indoleacetaldehyde	Alkaloids and derivatives	2591-98-2	0.00278702	0.00321153	0.00344959	0.00314938	0.0113835	0.0215365	0.0147219	0.0158806	0.00325221	0.00353404	0.00458556	0.0037906	0.00499093	0.00348636	0.00356745	0.00260227	C00637
914	positive	33.6878	190.107	C8H15NO4	N-Methylcalystegine B2	Alkaloids and derivatives	184045-65-6	0.00211773	0.00240744	0.00234633	0.0022905	0.00589504	0.00495536	0.00396221	0.00493754	0.00301806	0.00278088	0.00249654	0.00276516	0.00328397	0.00243593	0.00324601	0.00390278	-
915	positive	305.281	310.17	C16H24NO5	Sinapine	Shikimates and Phenylpropanoids	18696-26-9	0.000216422	0.000439563	0.000357825	0.000337937	0.000550813	0.00895308	0.000879451	0.00346112	0.000244592	0.000172033	0.000332251	0.000249625	0.00177601	0.00319218	0.0028681	0.00308642	C00933
916	positive	147.048	150.077	C6H7N5	7-Methyladenine	Organoheterocyclic compounds	935-69-3	0.00306244	0.00355882	0.00245482	0.00302536	0.00254734	0.00549554	0.00350266	0.00384851	0.00307031	0.00259976	0.00219788	0.00262265	0.0022098	0.00223599	0.00204443	0.00193229	C02241
917	negative	78.1689	151.026	C5H4N4O2	Xanthine	Alkaloids and derivatives	69-89-6	0.000109084	0.000109905	0.000108489	0.000109159	3.48234	24.5993	14.4101	14.1639	0.00011286	0.000112134	0.000116179	0.000113724	0.616086	1.08353	1.30176	1.28906	C00385
921	negative	39.994	102.055	-	L-alpha-Aminobutyric acid	-	-	1.89182	1.91844	2.09911	1.96979	3.54188	5.33567	4.42829	4.43528	2.73806	2.663	2.84736	2.74947	2.64104	2.53395	2.49305	2.54773	-
923	negative	44.1778	116.034	C4H7NO3	Acetylglycine	Lipids and lipid-like molecules	543-24-8	0.19369	0.177912	0.222614	0.198072	0.305607	0.469594	0.348327	0.374509	0.223376	0.284807	0.287625	0.265269	0.284079	0.274393	0.256945	0.257995	-
924	negative	558.642	319.228	C20H32O3	12-HETE	Lipids and lipid-like molecules	71030-37-0	0.0183886	0.027083	0.0159104	0.0204606	0.0105235	0.012512	0.0144293	0.0124883	0.00537593	0.00579225	0.00807599	0.00641472	0.00889122	0.0087977	0.0059196	0.00629487	-
925	negative	293.301	135.044	C8H8O2	2-Methylbenzoic acid	Shikimates and Phenylpropanoids	118-90-1	0.321301	0.379816	0.316634	0.33925	0.489609	0.677485	0.639367	0.602153	0.290002	0.304316	0.312904	0.302407	0.420657	0.399552	0.367908	0.36009	C07215
927	positive	344.898	203.143	-	(Â±)-Anisoxide	-	-	0.26283	0.311605	0.420044	0.331493	0.556069	0.553198	0.671873	0.593713	0.942604	0.527389	0.224368	0.564787	0.272047	0.272936	0.275997	0.286411	-
929	positive	474.058	237.184	-	2,6-Di-tert-butyl-4-hydroxymethylphenol	-	-	0.00167348	0.00179017	0.00235919	0.00194094	0.00175568	0.00212619	0.0016377	0.00183986	0.00265361	0.00207579	0.00246961	0.00239967	0.00282408	0.00230955	0.00194172	0.00199929	-
930	positive	244.743	114.092	C6H11NO	2,5-Dihydro-2,4,5-trimethyloxazole	Organoheterocyclic compounds	22694-96-8	0.109	0.13477	0.126634	0.123468	0.125694	0.112273	0.27921	0.172392	0.162626	0.168065	0.144849	0.158513	0.136795	0.136323	0.136043	0.143591	-
931	positive	140.349	245.113	C10H16N2O5	(2S,4S)-Pinnatanine	Amino acids, peptides, and analogues	35214-74-5	0.0157117	0.0160073	0.0152633	0.0156608	0.00861481	0.00915558	0.0089238	0.00889807	0.00981049	0.0106779	0.00980326	0.0100972	0.00696528	0.00709358	0.00532545	0.00686305	-
934	negative	661.384	409.219	-	3-Butyl-1(3H)-isobenzofuranone	-	-	0.020531	0.0370054	0.0594801	0.0390055	0.0313029	0.0326044	0.0211178	0.0283417	0.0246962	0.0158699	0.0283381	0.0229681	0.0362601	0.0378992	0.0358251	0.0220123	-
937	positive	515.224	321.242	C20H32O3	11,12-EpETrE	Lipids and lipid-like molecules	-	0.190535	0.265888	0.180078	0.212167	0.0605333	0.07233	0.128211	0.0870248	0.0318931	0.0484264	0.0748462	0.0517219	0.0540908	0.0792707	0.0463369	0.0611912	-
938	positive	469.67	395.279	C23H38O5	11-Hydroxyeicosatetraenoate glyceryl ester	Lipids and lipid-like molecules	-	0.0541502	0.110133	0.0683142	0.0775323	0.0372661	0.0294629	0.0357977	0.0341756	0.0621537	0.0634699	0.112246	0.0792897	0.0401332	0.0388434	0.0323675	0.061138	-
941	positive	225.145	159.065	C7H10O4	xi-2,3-Dihydro-3,5-dihydroxy-6-methyl-4H-pyran-4-one	Organoheterocyclic compounds	-	0.00527657	0.00534083	0.00666438	0.00576059	0.00697081	0.00741046	0.00754496	0.00730874	0.00963882	0.00862898	0.0106439	0.00963722	0.00528065	0.00624049	0.00805304	0.00741522	-
942	negative	80.5808	165.019	C8H6O4	Terephthalic acid	Shikimates and Phenylpropanoids	100-21-0	0.0269816	0.0364359	0.0338328	0.0324167	0.0258111	0.0280735	0.02833	0.0274049	0.00746548	0.00844583	0.0120816	0.00933096	0.0116496	0.0142331	0.0144579	0.0152557	C06337
943	negative	44.4646	377.087	C12H22O11	Trehalose	Nucleosides, nucleotides, and analogues	99-20-7	1.14291	1.00182	1.03857	1.0611	0.253713	0.202564	0.206842	0.22104	0.304787	0.391209	0.238663	0.311553	0.383585	0.302911	0.374216	0.403677	C01083
944	positive	278.668	345.138	C19H20O6	Diosbulbin D	Organoheterocyclic compounds	66756-57-8	0.000605188	0.000504551	0.00070225	0.000603996	0.00943017	0.126589	0.0805884	0.0722024	0.00108885	0.00123926	0.000692055	0.00100672	0.00662235	0.0110401	0.0117564	0.0123796	-
945	positive	304.592	125.096	C8H12O	3,5,5-Trimethyl-2-cyclopenten-1-one	Organic oxygen compounds	24156-95-4	0.0127186	0.00999982	0.00945234	0.0107236	0.0133139	0.0134597	0.0135101	0.0134279	0.0141507	0.0142321	0.017558	0.0153136	0.0133333	0.0131734	0.0134069	0.0128768	-
946	positive	588.092	349.237	C21H32O4	9alpha-(3-Methyl-2E-pentenoyloxy)-4S-hydroxy-10(14)-oplopen-3-one	Terpenoids	147742-07-2	0.00138576	0.000742558	0.000376202	0.000834842	0.00280152	0.00245132	0.00120616	0.002153	0.00226865	0.0018182	0.0012249	0.00177058	0.00211023	0.00142421	0.00139422	0.00141011	-
947	positive	321.23	249.148	C15H20O3	2,12-Epoxy-7(14)-illudadiene-3,8-diol	Organic acids and derivatives	141940-50-3	0.00421997	0.00485463	0.00555786	0.00487749	0.00139078	0.00216848	0.00109218	0.00155048	0.00429943	0.00251353	0.00392246	0.00357847	0.00327836	0.00373207	0.00328591	0.00276264	-
948	positive	446.091	235.169	C15H22O2	alpha-Rotunol	Terpenoids	24405-56-9	0.000701422	0.000881424	0.000469147	0.000683998	0.000630532	0.000680818	0.000741491	0.00068428	0.00055123	0.000612686	0.000528482	0.000564133	0.00169043	0.00232375	0.00202105	0.00217859	-
949	negative	46.2187	275.089	-	Glutamylglutamic acid	-	-	0.075728	0.0879434	0.08668	0.0834505	0.0706417	0.102464	0.0781359	0.0837471	0.0654492	0.073428	0.061867	0.0669147	0.0403999	0.0372593	0.0657749	0.0537814	-
950	positive	317.543	152.07	C8H9NO2	Leukoaminochrome	Organoheterocyclic compounds	29539-03-5	0.00486334	0.00432777	0.00530896	0.00483336	0.00766382	0.00900083	0.00800561	0.00822342	0.0106654	0.0133019	0.0288587	0.0176087	0.00618326	0.00637658	0.00608633	0.0061151	C17756
952	positive	98.2198	203.139	-	Alanyl-Leucine	-	-	0.0141873	0.0155876	0.0163165	0.0153638	0.0311565	0.0889219	0.049098	0.0563921	0.00835709	0.00921348	0.00794407	0.00850488	0.0139382	0.0154466	0.013059	0.0148143	-
953	negative	43.2691	177.04	-	2-Keto-3-deoxy-D-gluconic acid	-	-	0.73179	0.719331	0.686251	0.712457	0.493356	0.590807	0.523075	0.535746	0.526885	0.57644	0.549665	0.550997	0.472308	0.433811	0.484773	0.449497	-
955	negative	342.411	201.108	C10H18O4	Sebacic acid	Lipids and lipid-like molecules	111-20-6	0.0670828	0.0678696	0.0614252	0.0654592	0.0862846	0.500635	0.237193	0.274704	0.34469	0.0432296	0.0127522	0.133557	0.0295713	0.0383241	0.0551796	0.037828	C08277
956	positive	98.165	175.107	-	Glycyl-Valine	-	-	0.00556092	0.00458414	0.00661939	0.00558815	0.00431503	0.00471635	0.00358266	0.00420468	0.00564571	0.00588598	0.00993544	0.00715571	0.00393505	0.00389166	0.00470543	0.00389326	-
957	positive	573.749	437.341	C30H44O2	Manglupenone	Terpenoids	152369-65-8	0.000564487	0.00107508	0.00108933	0.000909632	0.00178338	0.00162516	0.00144302	0.00161719	0.00283614	0.0030934	0.0029754	0.00296831	0.0012452	0.00116887	0.00117527	0.00139939	-
960	positive	127.766	88.0762	C4H9NO	Butyramide	Lipids and lipid-like molecules	541-35-5	0.0366956	0.033112	0.0421784	0.0373287	0.0515853	0.0553912	0.0514356	0.052804	0.04299	0.0443932	0.04114	0.0428411	0.0395542	0.0447656	0.0403108	0.0421438	-
964	positive	371.678	251.127	C14H18O4	Helinorbisabone	Lipids and lipid-like molecules	201288-95-1	0.00236716	0.00364663	0.00435809	0.0034573	0.0016863	0.00340465	0.00301074	0.00270056	0.0051802	0.00298779	0.00305389	0.00374063	0.00200731	0.00265136	0.00237469	0.00202585	-
965	positive	591.319	267.232	C17H30O2	Methyl 2E,4Z-hexadecadienoate	Lipids and lipid-like molecules	54977-89-8	0.00122843	0.00173058	0.00172811	0.00156237	0.000840487	0.000972388	0.000929385	0.000914087	0.00103192	0.00150084	0.000726375	0.00108638	0.104988	0.107591	0.0935785	0.104202	-
966	positive	38.3117	142.035	C6H7NOS	2-Propanoylthiazole	Organic oxygen compounds	43039-98-1	1.33629	1.23206	1.39962	1.32266	0.961492	0.833297	0.778022	0.857603	1.15964	1.14751	1.17328	1.16014	1.16267	1.10119	0.892341	1.05209	-
968	negative	286.272	193.05	-	3-(4-hydroxy-3-methoxyphenyl)prop-2-enoic acid	-	-	0.00861804	0.00816837	0.00855088	0.00844577	0.0103813	0.00802296	0.00677247	0.00839225	0.00952366	0.00824314	0.00756064	0.00844248	0.0473517	0.0574225	0.0459475	0.0486865	-
970	positive	332.589	222.148	C13H19NO2	Dioscorine	Organoheterocyclic compounds	3329-91-7	0.00439725	0.00424732	0.00457682	0.00440713	0.0043439	0.00542317	0.0047672	0.00484476	0.00448507	0.00489165	0.00429373	0.00455681	0.00394541	0.0044579	0.0043121	0.00396803	C10142
971	negative	81.9582	225.088	C10H14N2O4	Porphobilinogen	Organic nitrogen compounds	487-90-1	0.00553674	0.00749699	0.00661467	0.00654947	0.012069	0.0616903	0.0243246	0.0326946	0.00551314	0.00763968	0.00429023	0.00581435	0.0120228	0.0138823	0.0114607	0.0119168	C00931
974	positive	73.9733	244.111	C10H17N3O2S	Biotin amide	Organoheterocyclic compounds	6929-42-6	0.0939719	0.119443	0.140535	0.117983	4.36579	5.70586	4.58146	4.88437	0.858447	1.02431	1.14486	1.00921	1.17372	1.13888	1.17545	1.13423	C01893
975	positive	646.331	348.289	C22H37NO2	O-Arachidonoyl Ethanolamine	Lipids and lipid-like molecules	443129-35-9	0.00498641	0.00513029	0.00331811	0.00447827	0.0017989	0.00467677	0.00413271	0.00353613	0.00226617	0.00152636	0.00134164	0.00171139	0.00758514	0.0100861	0.00981123	0.0131217	-
976	positive	737.389	409.31	C28H40O2	Ganodosterone	Lipids and lipid-like molecules	19698-66-9	0.11316	0.0682784	0.0756368	0.0856918	0.0414908	0.16651	0.060455	0.0894854	0.147621	0.124231	0.111199	0.127684	0.101776	0.127518	0.0891345	0.118495	-
977	positive	659.167	265.252	-	(Â±)-(Z)-2-(5-Tetradecenyl)cyclobutanone	-	-	0.630935	0.58792	1.21831	0.812389	0.335048	0.705661	0.863749	0.634819	0.505078	0.523843	0.423589	0.48417	0.773832	0.778876	0.610447	0.783235	-
978	positive	223.01	367.15	C17H22N2O7	Tetrahydropentoxyline	Alkaloids and derivatives	154204-09-8	0.00788029	0.00150984	0.0070949	0.00549501	0.0797828	0.0418747	0.0364647	0.0527074	0.00169867	0.00111743	0.00127537	0.00136383	0.0116289	0.0127398	0.0138619	0.0133852	-
979	positive	492.461	321.242	C20H32O3	14R,15S-EpETrE	Lipids and lipid-like molecules	98103-48-1	0.235141	1.29149	0.423458	0.650029	0.185998	0.208086	0.292851	0.228978	0.116315	0.283814	0.0951255	0.165085	0.154003	0.169849	0.13652	0.131945	-
980	positive	541.775	443.384	C30H50O2	Masticadienediol	Terpenoids	6138-94-9	0.000364715	0.00145597	1.57807e-05	0.000612156	0.00556812	0.0137101	1.72643e-05	0.00643184	0.00186071	0.0027312	0.00114843	0.00191344	0.00589953	0.00536302	0.00616267	0.00546273	-
981	positive	609.105	335.257	C21H34O3	[10]-Paradol	Shikimates and Phenylpropanoids	36700-48-8	0.0557668	0.067594	0.0619603	0.0617737	0.0696892	0.0691308	0.0576051	0.0654751	0.0740615	0.07538	0.0620802	0.0705072	0.0556781	0.065501	0.054724	0.0531013	-
982	positive	71.5946	204.134	C8H17N3O3	Lysyl-Glycine	Amino acids, peptides, and analogues	-	0.260574	0.28544	0.188875	0.244963	0.0687578	0.109678	0.0717157	0.083384	0.120512	0.160576	0.189638	0.156909	0.114726	0.101505	0.128597	0.111436	-
983	positive	574.199	455.351	C30H46O3	Masticadienonic acid	Terpenoids	514-49-8	1.5743e-05	1.59355e-05	1.57807e-05	1.58197e-05	0.00150994	0.00201536	0.0014719	0.00166573	0.00250873	0.00321244	0.00341986	0.00304701	0.00117667	0.00174669	0.00146273	0.00154288	-
984	positive	251.971	205.097	C11H12N2O2	Nirvanol	Organoheterocyclic compounds	-	0.00392177	0.00580567	0.00415237	0.00462661	0.0177554	0.0232839	0.0167214	0.0192536	0.00138368	0.00255335	0.00212388	0.0020203	0.00450379	0.00436941	0.0040325	0.00470204	C14916
986	positive	609.591	191.106	C12H14O2	1-(4-Methoxyphenyl)-1-penten-3-one	Benzenoids	104-27-8	0.00966688	0.0130616	0.00924451	0.0106577	0.0112746	0.00649134	0.0123368	0.0100342	0.0165277	0.00964215	0.010816	0.0123286	0.00837306	0.0131102	0.00784285	0.0125798	-
987	negative	506.087	335.223	C20H32O4	5,15-DiHETE	Lipids and lipid-like molecules	82200-87-1	0.0249793	0.0386425	0.0289487	0.0308568	0.00653112	0.00626962	0.00603665	0.00627913	0.00319532	0.00572526	0.00455208	0.00449088	0.00681477	0.0074916	0.00739638	0.00675279	-
989	positive	277.833	283.151	C15H22O5	Anguidol	-	2270-41-9	0.000910128	0.00125095	0.0016589	0.00127333	0.000635189	0.0022884	0.000880257	0.00126795	0.00128564	0.000783796	0.00115767	0.0010757	0.00115399	0.00146901	0.00137635	0.00144152	-
990	positive	192.219	340.223	C8H10N4O2	Caffeine	Alkaloids and derivatives	58-08-2	0.000798728	0.00247097	0.00180457	0.00169142	0.00733795	0.0100685	0.00895872	0.0087884	0.00127221	0.0026722	0.00118054	0.00170832	0.00544979	0.00440296	0.00358043	0.00516579	C07481
991	positive	543.216	357.205	C22H28O4	gamma-Crocetin	Terpenoids	5892-54-6	0.0015244	0.00248047	0.00239478	0.00213322	0.00027824	0.000776117	0.000226391	0.000426916	0.00026227	0.000255766	0.000201454	0.00023983	0.00102426	0.00105555	0.00131456	0.000955434	-
993	positive	384.815	336.128	C20H18NO4	Berberine	Alkaloids and derivatives	2086-83-1	0.00100926	0.00106192	0.00105681	0.00104266	0.000982303	0.00133669	0.00108478	0.00113459	0.00128755	0.00109575	0.00128026	0.00122119	0.00107066	0.000965597	0.00107231	0.000970353	C00757
994	positive	438.604	251.164	C15H22O3	(6beta,8alpha)-6-Hydroxy-7(11)-eremophilen-12,8-olide	Lipids and lipid-like molecules	10250-03-0	0.0079833	0.011729	0.0104403	0.0100509	0.00670288	0.00726759	0.00508591	0.00635213	0.00303803	0.00181522	0.00267701	0.00251008	0.00271111	0.00443273	0.00284859	0.00281243	-
996	positive	177.268	180.101	C10H13NO2	Salsolinol	Organoheterocyclic compounds	27740-96-1	0.00482288	0.00805425	0.00561872	0.00616528	0.00816155	0.00717782	0.00593869	0.00709269	0.00514044	0.0044063	0.00484158	0.00479611	0.00562274	0.00651912	0.00296022	0.00555467	-
997	positive	83.1711	272.124	C16H17NO3	Norhydromorphone	Alkaloids and derivatives	-	0.00472107	0.00698339	0.00727399	0.00632615	0.00759281	0.00657595	0.00725535	0.00714137	0.0184531	0.00528607	0.00472902	0.0094894	0.00532487	0.00577909	0.00499328	0.00561877	-
998	negative	705.56	269.249	C17H33O2	15-Methylpalmitate	Lipids and lipid-like molecules	-	1.65031	2.45711	2.32672	2.14471	0.480075	0.814973	0.494836	0.596628	0.456863	0.396311	0.468811	0.440662	1.03168	1.01584	0.849125	1.04947	-
1000	negative	70.1576	116.071	C5H11NO2	L-Valine	Amino acids, peptides, and analogues	72-18-4	0.471136	0.974401	0.574144	0.673227	3.00029	7.44904	5.09071	5.18001	1.57146	1.8406	1.7474	1.71982	2.12793	2.24973	2.70893	2.54754	C00183
1001	positive	35.9524	192.05	C6H9NO6	gamma-Carboxyglutamic acid	Amino acids, peptides, and analogues	53445-96-8	0.0332243	0.0282281	0.0266214	0.0293579	0.0648247	0.125568	0.10632	0.098904	0.0129856	0.0132128	0.016089	0.0140958	0.0362487	0.0344014	0.0427125	0.0401779	-
1002	positive	354.638	385.091	C20H16O8	5,6-Dimethoxysterigmatocystin	Shikimates and Phenylpropanoids	65176-75-2	0.00119982	0.00186082	0.00191153	0.00165739	0.00162307	0.00169947	0.00151716	0.00161324	0.00169139	0.0017355	0.00173067	0.00171919	0.00132892	0.00137354	0.00177801	0.00160615	-
1003	positive	248.728	261.123	C9H16N4O5	Asparaginyl-Gamma-glutamate	Amino acids, peptides, and analogues	-	0.000508713	0.00139874	0.00088479	0.000930748	0.00421695	0.0203799	0.0047072	0.00976803	0.00551441	0.0036597	0.00102571	0.00339994	0.00354768	0.0044665	0.00541571	0.00506057	-
1004	positive	339.46	253.143	C14H20O4	2,2,4,4-Tetramethyl-6-(1-oxobutyl)-1,3,5-cyclohexanetrione	Terpenoids	-	0.00980441	0.0140198	0.0139418	0.0125887	0.00715078	0.005599	0.0063866	0.00637879	0.0135375	0.0075866	0.0097519	0.010292	0.00436938	0.00544627	0.00574132	0.00690465	-
1005	positive	87.6475	277.147	C11H20N2O6	Saccharopine	Amino acids, peptides, and analogues	997-68-2	0.000296157	0.00918265	0.00889694	0.00612525	0.0346106	0.153982	0.0432337	0.0772754	0.00385067	0.00190591	0.000744799	0.00216713	0.00770346	0.0090979	0.00769332	0.00953132	C00449
1006	positive	686.36	81.0452	C4H4N2	Pyrazine	Organoheterocyclic compounds	290-37-9	0.625305	1.14615	0.476494	0.749315	0.338715	0.686467	0.765724	0.596968	0.87325	0.500346	1.02612	0.799906	0.517799	0.610239	0.774856	0.581101	C02018
1008	positive	45.9168	174.076	C7H11NO4	N-Acetyl-L-glutamate 5-semialdehyde	Amino acids, peptides, and analogues	13074-21-0	0.121027	0.102799	0.106974	0.110267	0.0919104	0.105231	0.0809778	0.0927063	0.0456236	0.0573168	0.0364722	0.0464709	0.0727163	0.0746623	0.0681512	0.0699299	C01250
1010	negative	229.308	301.13	C18H22O4	Enterodiol	Shikimates and Phenylpropanoids	80226-00-2	0.00137787	0.00256872	0.00277958	0.00224206	0.00414434	0.0158066	0.00854097	0.00949729	0.00125502	0.000535605	0.000383536	0.000724719	0.00487147	0.0055258	0.00585286	0.00700558	C18166
1012	negative	127.421	180.066	-	Beta-Tyrosine	-	-	0.00733365	0.00715488	0.00781845	0.00743566	0.0171568	0.0555144	0.0218189	0.0314967	0.0227483	0.0139021	0.0158666	0.0175056	0.0230178	0.0187158	0.0170266	0.0280451	C04368
1013	positive	442.083	280.096	C17H13NO3	Graveolinine	Alkaloids and derivatives	4179-37-7	0.0023342	0.00185181	0.00230219	0.00216273	0.00236017	0.00219966	0.00304609	0.00253531	0.00248833	0.0023518	0.00246446	0.00243486	0.00224016	0.0025479	0.00240703	0.00205755	-
1014	positive	328.507	213.148	C12H20O3	Cucurbic acid	Lipids and lipid-like molecules	58240-50-9	0.00384202	0.00328679	0.00395701	0.00369527	0.0157152	0.0123628	0.0137002	0.0139261	0.00301478	0.00331489	0.00244573	0.00292513	0.00260941	0.00319666	0.00281037	0.00297545	-
1016	positive	138.647	233.149	C10H20N2O4	Leucyl-Threonine	Amino acids, peptides, and analogues	-	0.00206156	0.0018992	0.00236755	0.00210944	0.0195154	0.0125472	0.0205597	0.0175408	0.00459439	0.0068544	0.0067921	0.0060803	0.00545189	0.00694707	0.00533203	0.00599964	-
1018	positive	583.711	445.335	C28H44O4	5,6:8,9-Diepoxyergost-22-ene-3,7beta-diol	Organic oxygen compounds	243449-51-6	0.112973	0.124692	0.150246	0.129304	0.130913	0.153608	0.124996	0.136506	0.137122	0.126338	0.133174	0.132211	0.133288	0.129529	0.124319	0.135571	-
1019	positive	746.454	700.535	C39H73NO9	Lucyobroside	Lipids and lipid-like molecules	189272-90-0	0.0114712	0.0102842	0.00998663	0.0105807	0.00473943	0.00888967	0.00638539	0.0066715	0.00775672	0.00677996	0.00551218	0.00668296	0.0155002	0.0168182	0.0125988	0.0181937	-
1020	positive	415.406	489.284	C28H40O7	14alpha-Hydroxyixocarpanolide	-	107221-65-8	0.00447004	0.00504029	0.00509661	0.00486898	0.00158773	0.00182647	0.00180952	0.00174124	0.00231333	0.00184852	0.00142209	0.00186131	0.00146226	0.00166548	0.00126119	0.0013754	-
1023	positive	414.318	281.174	C16H24O4	3b-Hydroxy-6b-methoxy-7(11)-eremophilen-12,8a-olide	Lipids and lipid-like molecules	162613-64-1	0.00168458	0.00283195	0.00260615	0.00237423	0.00150848	0.00157675	0.0013447	0.00147664	0.00214954	0.0022002	0.00156266	0.0019708	0.0019005	0.00155113	0.00145474	0.0014217	-
1026	positive	80.5621	98.0604	C5H7NO	1-Cyano-2-hydroxy-3-butene	Organic oxygen compounds	7451-85-6	0.0441651	0.044148	0.0429933	0.0437688	0.0535091	0.0565557	0.0482119	0.0527589	0.0441815	0.0490354	0.0460014	0.0464061	0.0523709	0.0477422	0.0500613	0.0507857	-
1028	positive	638.747	335.294	C22H38O2	Docosatrienoic acid	Lipids and lipid-like molecules	28845-86-5	0.006272	0.0117118	0.00458528	0.00752304	0.0277031	0.0409211	0.00724811	0.0252908	0.0451731	0.0429275	0.0322046	0.0401017	0.0285732	0.0283996	0.0238706	0.0343976	C16534
1029	positive	182.137	294.144	C14H19N3O4	Glutaminylphenylalanine	Amino acids, peptides, and analogues	92327-75-8	0.0111713	0.0225888	0.0236268	0.019129	0.0690035	0.0928447	0.0859338	0.082594	0.00853045	0.00738215	0.00625256	0.00738838	0.0316872	0.0339278	0.0279171	0.0311241	-
1031	positive	80.7574	245.186	C17H24O	Panaxynol	Lipids and lipid-like molecules	81203-57-8	0.0265214	0.0467428	0.0298163	0.0343602	0.0197294	0.0165332	0.00871275	0.0149918	0.066406	0.0706366	0.0607497	0.0659308	0.0271824	0.0273319	0.0258004	0.0269219	-
1032	positive	151.53	111.055	C5H6N2O	Imidazole-4-acetaldehyde	Alkaloids and derivatives	645-14-7	0.0670935	0.0626594	0.0389435	0.0562321	0.0713701	0.0660338	0.150092	0.0958318	0.0582277	0.0738535	0.0705645	0.0675486	0.0559601	0.0665379	0.066716	0.0744538	C05130
1033	positive	377.525	255.195	C15H26O3	Lubiminol	Terpenoids	55784-92-4	0.00158929	0.00229742	0.00203477	0.00197383	0.00148396	0.0146665	0.00649352	0.00754801	0.00216185	0.00239114	0.00340758	0.00265353	0.00277511	0.00219443	0.00208914	0.00218818	-
1037	positive	652.399	433.331	C27H44O4	3beta,7alpha-Dihydroxy-5-cholestenoate	Lipids and lipid-like molecules	115538-84-6	0.00363029	0.00393345	0.00269	0.00341791	0.00366068	0.00485607	0.00443917	0.00431864	0.0055866	0.00479225	0.00242563	0.00426816	0.00427801	0.00436555	0.0034759	0.00577738	C17335
1038	positive	364.382	434.32	-	Lithocholic acid glycine conjugate	-	-	0.627789	0.659282	0.692055	0.659709	0.655356	0.684303	0.598458	0.646039	0.701012	0.686532	0.706044	0.697863	0.646185	0.699393	0.676208	0.673499	-
1039	positive	143.726	110.06	C6H7NO	4-Aminophenol	Shikimates and Phenylpropanoids	123-30-8	0.0596173	0.0677572	0.0561744	0.061183	0.0887722	0.119948	0.0856564	0.0981254	0.0519293	0.057838	0.0558119	0.055193	0.0614296	0.0656405	0.0604197	0.0622601	C02372
1040	positive	36.9744	263.087	-	Aspartyl-Glutamate	-	-	0.36022	0.437102	0.478678	0.425333	2.23747	3.06148	2.33096	2.54331	0.344922	0.364815	0.359451	0.356396	1.12443	1.29086	1.58209	1.41111	-
1041	positive	576.463	510.357	-	LysoPC(17:0)	-	-	0.0180646	0.0205172	0.0202446	0.0196088	0.0276249	0.0222239	0.0193572	0.0230687	0.0159893	0.0210833	0.0191698	0.0187475	0.0227944	0.02067	0.0209777	0.0210968	-
1042	positive	574.452	191.143	C13H18O	2,2,6,7-Tetramethylbicyclo[4.3.0]nona-1(9),4-dien-8-one	Organic oxygen compounds	99901-22-1	0.00449852	0.00328726	0.00505686	0.00428088	0.00452336	0.0038985	0.00381879	0.00408022	0.0062685	0.00695833	0.00323746	0.00548809	0.0298213	0.032131	0.0273273	0.0323849	-
1043	positive	255.98	286.143	C17H19NO3	Morphine	Alkaloids and derivatives	57-27-2	0.00270203	0.00152075	0.00294825	0.00239034	0.00198187	0.00331087	0.0020814	0.00245805	0.00389205	0.0036809	0.0020582	0.00321038	0.0017385	0.00280513	0.00222939	0.00282435	C01516
1045	negative	562.39	313.239	C18H34O4	Octadecanedioic acid	Lipids and lipid-like molecules	871-70-5	0.0126276	0.0129712	0.012541	0.0127132	0.0147684	0.011576	0.0125566	0.012967	0.00852484	0.00724872	0.00635111	0.00737489	0.0129579	0.0099062	0.00889104	0.00866712	-
1046	positive	524.517	194.154	C12H19NO	N-Cyclopropyl-trans-2-cis-6-nonadienamide	Lipids and lipid-like molecules	608514-55-2	0.00901949	0.0101207	0.00971127	0.00961716	0.00248147	0.00228661	0.00195969	0.00224259	0.0137956	0.0107866	0.00828864	0.010957	0.00552851	0.00576431	0.00557002	0.00591205	-
1048	positive	454.375	489.284	C28H40O7	Withaphysacarpin	Lipids and lipid-like molecules	41929-21-9	0.00156401	0.00264262	0.00229686	0.00216783	0.0022103	0.00229355	0.00133252	0.00194546	0.00167002	0.00157257	0.00201755	0.00175338	0.00133336	0.00151481	0.00132798	0.00117466	-
1049	positive	337.156	246.169	C12H23NO4	Pivaloylcarnitine	Lipids and lipid-like molecules	98299-38-8	0.00206065	0.00348807	0.00250452	0.00268442	0.00486007	0.00561313	0.00486147	0.00511156	0.00291889	0.0031999	0.00316846	0.00309575	0.00283642	0.00321797	0.0035213	0.00309996	-
1051	positive	376.661	235.169	C15H22O2	Isocurcumenol	-	24063-71-6	0.00065422	0.000684261	0.000466429	0.000601637	0.000931762	0.000964594	0.000860941	0.000919099	0.000899274	0.000885067	0.000861189	0.000881843	0.00436354	0.00482172	0.00518793	0.00453866	-
1052	positive	83.0011	291.155	C17H22O4	Oudemansin A	Benzenoids	73341-71-6	0.00706702	0.00998253	0.00582373	0.00762443	0.00767266	0.0163694	0.0164237	0.0134886	0.000955682	0.00813851	0.00827672	0.0057903	0.00366252	0.00525918	0.00634573	0.00673857	-
1053	positive	200.526	213.075	C10H12O5	2,3-Dihydroxy-1-(4-hydroxy-3-methoxyphenyl)-1-propanone	Organic oxygen compounds	168293-10-5	0.00194689	0.00222805	0.00152309	0.00189934	0.00468913	0.00371251	0.00392039	0.00410734	0.00235181	0.00339911	0.00231587	0.00268893	0.00245066	0.00340657	0.00354041	0.00281312	-
1054	positive	463.584	498.26	C27H35N3O6	N1,N10-Diferuloylspermidine	Shikimates and Phenylpropanoids	70185-61-4	6.83756e-05	0.00024536	0.000205172	0.000172969	0.00199846	0.000856961	1.72643e-05	0.000957561	0.00217871	0.00190887	0.00196079	0.00201612	0.00123075	0.00193277	0.00186443	0.00182925	-
1055	positive	408.642	377.232	C22H32O5	11beta-Hydroxy-3,20-dioxopregn-4-en-21-oic acid	Lipids and lipid-like molecules	-	0.00055435	0.00191625	0.001883	0.0014512	0.000157317	0.000217572	1.72643e-05	0.000130718	7.09981e-05	1.6375e-05	0.00015631	8.12277e-05	0.000429159	0.000294671	0.000515474	0.000477925	-
1056	negative	67.7433	251.077	C10H12N4O4	Deoxyinosine	Nucleosides, nucleotides, and analogues	890-38-0	0.0227288	0.0250396	0.0290921	0.0256202	0.0323689	0.0549251	0.0447586	0.0440175	0.0320328	0.0324509	0.0261812	0.0302216	0.0551519	0.0578396	0.0646714	0.0612048	C05512
1059	negative	544.111	277.218	C18H30O2	Gamma-Linolenic acid	Lipids and lipid-like molecules	506-26-3	0.212321	0.313963	0.238123	0.254802	0.0534009	0.143986	0.0729736	0.09012	0.0498608	0.0488087	0.0625945	0.0537547	0.160321	0.199115	0.170561	0.188561	C06426
1060	positive	595.35	459.31	C28H42O5	Pubesenolide	Lipids and lipid-like molecules	98569-64-3	0.0150283	0.0171213	0.0164835	0.016211	0.0243207	0.019699	0.0215952	0.0218716	0.00856322	0.00935676	0.00735096	0.00842364	0.0118289	0.0120291	0.0103957	0.0114394	-
1062	positive	602.213	323.258	C20H34O3	Austroinulin	Lipids and lipid-like molecules	62868-75-1	0.0180997	0.0444663	0.0409285	0.0344982	0.00171258	0.00215876	0.00193458	0.00193531	0.00318728	0.00345378	0.00902516	0.00522207	0.00530764	0.00485008	0.00296031	0.00572542	-
1063	positive	450.478	325.2	C18H28O5	Lactapiperanol D	-	243447-94-1	0.00398069	0.00574734	0.00446315	0.00473039	0.00372722	0.00333759	0.0031234	0.00339607	0.00119694	0.00108722	0.00107299	0.00111905	0.00215389	0.00205017	0.00177449	0.00228124	-
1064	positive	779.198	302.305	C18H39NO2	Sphinganine	Lipids and lipid-like molecules	764-22-7	0.0126819	0.0237566	0.0142482	0.0168956	0.0135691	0.0202398	0.0156581	0.016489	0.01529	0.0136435	0.015342	0.0147585	0.0169337	0.0134596	0.0155638	0.0155752	C00836
1065	positive	778.045	453.344	C30H46O4	Colubrinic acid	Terpenoids	67594-73-4	0.0054655	0.00541543	0.00650963	0.00579686	0.00711871	0.00585974	0.00624368	0.00640738	0.00565461	0.0050989	0.00635403	0.00570252	0.00656081	0.00642057	0.00513224	0.0054125	-
1069	positive	97.221	222.076	C11H11NO4	Methyl 5-hydroxyoxindole-3-acetate	Alkaloids and derivatives	-	0.000574472	0.000336543	0.000387166	0.000432727	0.000871729	0.000705338	0.000788251	0.000788439	0.000733113	1.6375e-05	1.65157e-05	0.000255335	0.00857478	0.0117589	0.010714	0.00950017	-
1070	positive	78.4364	272.106	C14H13N3O3	Carotamine	Benzenoids	-	0.00961571	0.0170448	0.0112832	0.0126479	0.062986	0.0446056	0.0634929	0.0570282	0.0255515	0.0290842	0.0252547	0.0266301	0.0189613	0.0225926	0.0226621	0.020097	-
1071	positive	107.443	298.114	C11H15N5O5	7-Methylguanosine	Nucleosides, nucleotides, and analogues	20244-86-4	0.00218153	0.0084825	0.00752749	0.00606384	0.00175502	1.77631e-05	0.000335823	0.00070287	0.00286163	0.000570787	0.00144522	0.00162588	0.00302851	0.00276799	0.00192775	0.00300359	C20674
1072	positive	184.339	293.112	C14H16N2O5	(2S,4S)-Monatin	Amino acids, peptides, and analogues	146142-94-1	1.5743e-05	0.00302351	0.0024481	0.00182912	0.00656943	0.0131346	0.00851121	0.00940509	0.000119029	0.000184194	1.65157e-05	0.000106579	0.0040734	0.00435279	0.00389288	0.00370311	-
1074	positive	188.116	231.134	C15H18O2	(2E,8Z)-Decadiene-4,6-diyn-1-yl 3-methylbutanoate	Lipids and lipid-like molecules	29444-87-9	0.0240723	0.0387906	0.0447195	0.0358608	0.0231197	0.0834636	0.0616641	0.0560825	0.00108677	1.6375e-05	1.65157e-05	0.000373222	0.00972475	0.0102744	0.00963242	0.0112717	-
1075	positive	660.347	686.475	C37H68NO8P	PE(18:3(9Z,12Z,15Z)/14:0)	Lipids and lipid-like molecules	-	0.0233101	0.00938135	0.00362053	0.012104	0.00250741	0.000896673	0.00532676	0.00291028	0.00218533	0.00248596	0.0114907	0.00538734	0.00424511	0.00261006	0.00275819	0.00466227	C00350
1076	positive	436.705	309.205	C18H28O4	Diplodiatoxin	Organic acids and derivatives	41060-01-9	0.0082264	0.01129	0.00875362	0.00942336	0.00361291	0.00389361	0.00289881	0.00346844	0.0035209	0.00566612	0.00571677	0.00496793	0.00269751	0.00365132	0.00306944	0.00338615	-
1077	positive	455.549	249.148	C15H20O3	(1beta,4E,8beta,10alpha)-1,10-Epoxy-4,11(13)-germacradien-12,8-olide	-	-	0.127999	0.15396	0.122035	0.134665	0.0108682	0.00528163	0.0164199	0.0108566	0.00326529	0.0105633	0.022078	0.0119689	0.0130363	0.015442	0.0147929	0.0120246	-
1078	negative	484.762	157.123	C9H18O2	Pelargonic acid	Lipids and lipid-like molecules	112-05-0	0.690725	0.792259	0.778768	0.753918	0.605469	0.652536	0.67361	0.643872	0.710089	0.734254	0.771389	0.738578	0.657321	0.642236	0.625632	0.675965	C01601
1079	positive	484.643	461.326	C28H44O5	(3beta,5alpha,9alpha,14alpha,22E,24R)-3,5,9,14-Tetrahydroxyergosta-7,22-dien-6-one	-	211486-14-5	0.00958943	0.00826218	0.0101195	0.00932369	0.00667372	0.00769825	0.00550695	0.00662631	0.0288972	0.0209079	0.0286711	0.0261587	0.00868848	0.0127205	0.00848706	0.011285	-
1080	positive	604.822	732.48	C38H70NO10P	PS(18:2(9Z,12Z)/14:0)	Lipids and lipid-like molecules	-	0.00913924	0.0233597	0.000274164	0.0109244	0.00833238	0.0195812	0.00399354	0.0106357	0.0080994	0.0162061	0.0143017	0.0128691	0.00760783	0.00360691	0.00577195	0.0057081	-
1081	positive	2.58901	199.001	C4H7O7P	Dihydroxyacetone Phosphate Acyl Ester	Organic oxygen compounds	-	0.094559	0.0825193	0.0614803	0.0795195	0.105942	0.099449	0.114484	0.106625	0.070764	0.0823552	0.104886	0.0860019	0.187236	0.128908	0.129996	0.11721	C03372
1082	positive	814.739	420.97	C6H15O15P3	Inositol 1,3,4-trisphosphate	Organic oxygen compounds	98102-63-7	0.0124396	0.0313109	0.0166392	0.0201299	0.0236566	0.0236027	0.0212313	0.0228302	0.0316333	0.0308924	0.035812	0.0327793	0.0218292	0.0279193	0.0201894	0.0237717	C01243
1083	positive	551.374	323.249	C20H34O3	12R-hydroxy-5Z,8Z,12Z-eicosatrienoic acid	Lipids and lipid-like molecules	-	0.0106283	0.0132039	0.00790627	0.0105795	0.00220085	0.00317141	0.00535318	0.00357514	0.00289854	0.003304	0.00222058	0.00280771	0.00142746	0.00146137	0.00197508	0.00198438	-
1084	positive	84.5216	205.068	C8H12O6	3,5,6-Trihydroxy-5-(hydroxymethyl)-2-methoxy-2-cyclohexen-1-one	Organic oxygen compounds	76663-30-4	0.00212709	0.0014318	0.00139007	0.00164965	0.00115472	0.0010473	0.000544064	0.000915362	1.62675e-05	0.00200034	0.00353083	0.00184915	0.00103956	0.00157456	0.00131537	0.00144479	-
1085	positive	242.297	279.133	C14H18N2O4	Prolyl-Tyrosine	Amino acids, peptides, and analogues	-	0.00111586	0.000961418	0.00104344	0.00104024	0.004724	0.00875775	0.00654879	0.00667684	0.00181333	0.0030727	0.00228361	0.00238988	0.00283594	0.00295422	0.00264846	0.00335193	-
1087	positive	640.962	441.3	C28H40O4	Suillin	Terpenoids	103538-03-0	0.0686737	0.0853731	0.0684156	0.0741542	0.0298936	0.0384039	0.032795	0.0336975	0.0465723	0.0487964	0.053879	0.0497492	0.0353933	0.0374524	0.0260375	0.0485187	-
1088	positive	515.295	355.247	C20H34O5	11,12,15-THETA	Lipids and lipid-like molecules	-	0.462773	0.688244	0.382885	0.511301	0.0550955	0.00859151	0.103617	0.0557681	0.00570696	0.0364967	0.0588516	0.0336851	0.0459063	0.0479466	0.042533	0.043695	C14782
1089	positive	179.178	241.118	C16H16O2	(E)-3,5-Dimethoxystilbene	Shikimates and Phenylpropanoids	21956-56-9	1.5743e-05	0.00107741	1.57807e-05	0.000369643	0.0106002	0.00964996	0.00804159	0.00943059	0.000768628	1.6375e-05	1.65157e-05	0.000267173	0.00362055	0.0045035	0.0020809	0.00377794	-
1090	positive	682.922	568.421	C40H56O2	Lutein	Lipids and lipid-like molecules	127-40-2	0.0285881	0.00672526	0.00397792	0.0130971	0.00432051	0.0057795	0.00647369	0.00552457	0.0201332	0.0248843	0.0494248	0.0314808	0.0122889	0.0111073	0.0124434	0.0092836	C08601
1091	positive	233.949	259.117	C12H18O6	1,1'-(Tetrahydro-6a-hydroxy-2,3a,5-trimethylfuro[2,3-d]-1,3-dioxole-2,5-diyl)bis-ethanone	Organic oxygen compounds	18114-49-3	0.000204149	0.000433964	7.92132e-05	0.000239109	0.000364175	0.000291413	0.000339717	0.000331769	0.00019497	0.000373417	0.000221842	0.00026341	0.00344965	0.00282391	0.00238051	0.00247005	-
1092	positive	592.873	399.325	-	Calcitriol	-	-	0.00553709	0.00452791	0.004926	0.004997	0.00602652	0.00359925	0.00706389	0.00556322	0.00509636	0.00674975	0.00192358	0.0045899	0.00904669	0.00900024	0.00689386	0.0107729	C01673
1094	positive	72.633	344.118	C18H17NO6	p-Coumaroyl 3-hydroxytyrosine	Amino acids, peptides, and analogues	77201-64-0	0.0249239	0.0170638	0.0191491	0.020379	0.0326222	0.20937	0.118895	0.120296	0.0629538	0.0522673	0.0406616	0.0519609	0.0672725	0.0694465	0.0540045	0.062855	-
1095	negative	41.5039	289.116	C10H18N4O6	Argininosuccinic acid	Amino acids, peptides, and analogues	2387-71-5	0.0980625	0.143038	0.1509	0.130667	1.01118	1.28375	1.25056	1.18183	0.095552	0.0571101	0.0455751	0.0660791	0.0747028	0.0583577	0.0809398	0.0756849	C03406
1096	positive	625.115	315.18	C19H24NO3	Oblongine	Alkaloids and derivatives	152230-57-4	0.0695618	0.0886383	0.0981699	0.0854566	0.0719189	0.0991276	0.0669528	0.0793331	0.0966621	0.107721	0.0669308	0.0904378	0.0905617	0.0693212	0.0807559	0.0707055	-
1097	positive	668.303	728.567	C41H77NO9	Cerebroside B	Lipids and lipid-like molecules	88642-46-0	2.02103	3.4547	0.0142747	1.83	1.31707	3.0059	2.98718	2.43672	3.36491	3.53958	2.59006	3.16485	2.51713	2.22629	1.37692	2.13217	-
1098	positive	463.73	387.179	C22H28O7	Fragransin B2	Shikimates and Phenylpropanoids	112572-55-1	0.000180759	0.000372091	0.00032572	0.000292856	1.57164	4.04789	0.000487544	1.87334	2.49021	2.39758	2.36128	2.41635	1.2897	1.42343	1.35836	1.42561	-
1099	positive	283.48	219.113	C12H14N2O2	N-Acetylserotonin	Alkaloids and derivatives	1210-83-9	0.00671325	0.00826673	0.0096883	0.00822276	0.0221202	0.0321698	0.0445012	0.0329304	0.109449	0.0693637	0.0421072	0.0736401	0.0304434	0.0272579	0.0267722	0.0290322	C00978
1101	positive	121.848	154.086	C8H11NO2	Dopamine	Alkaloids and derivatives	62-31-7	1.5743e-05	1.59355e-05	0.00164473	0.000558803	0.00746279	0.0148707	0.010612	0.0109818	0.0129447	0.0128828	0.0163082	0.0140452	0.00621318	0.0049467	0.00504221	0.00424431	C03758
1104	positive	307.529	398.153	C22H23NO6	Simulansamide	Alkaloids and derivatives	176713-29-4	0.00084502	0.000989687	0.00100616	0.000946955	0.00346469	0.00737402	0.00284232	0.00456034	0.00805799	0.00738142	0.00509311	0.00684417	0.00173474	0.00312871	0.00277261	0.0029798	-
1106	positive	111.807	225.086	C10H12N2O4	5-Hydroxykynurenine	Organic oxygen compounds	720-00-3	0.00183237	0.00292468	0.00214494	0.00230067	0.013247	0.0146573	0.0129929	0.0136324	0.00156908	0.00169866	0.00165291	0.00164022	0.00430332	0.00472038	0.00381984	0.00426955	C05651
1108	positive	47.2184	144.102	-	Proline betaine	-	-	0.0939107	0.0868632	0.0990059	0.0932599	2.61588	1.99448	4.74548	3.11862	6.22757	4.45195	3.76635	4.81529	7.86241	7.81467	7.46677	7.89134	C10172
1109	positive	206.182	231.17	-	Valyl-Isoleucine	-	-	0.0106414	0.0141462	0.0116222	0.0121366	0.0271338	0.0757083	0.0440309	0.0489577	0.0111664	0.0129809	0.0120451	0.0120641	0.0171359	0.016556	0.0169112	0.0175797	-
1110	positive	597.657	766.531	C43H76NO8P	PC(20:5(5Z,8Z,11Z,14Z,17Z)/15:0)	Lipids and lipid-like molecules	-	0.00982407	0.0106032	0.0119214	0.0107829	0.0109178	0.0134751	0.0131785	0.0125238	0.0122319	0.0114864	0.0117959	0.0118381	0.0130492	0.0118783	0.0106214	0.0096831	C00157
1111	positive	631.931	305.247	-	Arachidonic acid	-	-	0.0245589	0.026706	0.0269375	0.0260675	0.0243229	0.0261208	0.0267515	0.0257317	0.0258728	0.031916	0.0246488	0.0274792	0.0344345	0.0419539	0.0304989	0.036523	-
1113	positive	352.589	453.263	C28H36O5	(14alpha,17beta,20S,22R)-14,20-Epoxy-17-hydroxy-1-oxowitha-3,5,24-trienolide	-	-	0.0047187	0.00809039	0.00777566	0.00686158	0.000780917	0.000858636	0.000686724	0.000775425	0.00105111	0.00203723	0.00234399	0.00181078	0.00111934	0.00104172	0.000948545	0.00162341	-
1114	positive	231.162	136.076	C8H9NO	4-Acetyl-2-methylpyridine	Organic oxygen compounds	2732-28-7	0.0737652	0.0172608	0.04389	0.044972	0.149508	0.286744	0.2851	0.240451	0.0506189	0.0444766	0.0430279	0.0460412	0.0846496	0.0991321	0.0912782	0.101955	-
1115	positive	190.192	295.128	C14H18N2O5	Tyrosyl-Hydroxyproline	Amino acids, peptides, and analogues	-	0.0279284	0.0156609	0.0231251	0.0222381	0.00698318	0.00704259	0.00885031	0.00762536	0.00426249	0.00313397	0.00325327	0.00354991	0.024956	0.0238068	0.0230834	0.0255415	-
1118	positive	249.383	203.118	C12H14N2O	Tetrahydroharmol	Alkaloids and derivatives	17952-75-9	0.00138546	0.00121536	0.00128055	0.00129379	0.0102547	0.013362	0.0127248	0.0121138	0.00074999	0.00102812	0.000789851	0.000855988	0.00253873	0.00264899	0.00227942	0.00226949	-
1119	positive	433.466	219.174	C15H24O2	Capsidiol	Terpenoids	37208-05-2	0.000133922	0.000111415	6.25904e-05	0.000102643	0.000184046	0.000286774	0.000419436	0.000296752	0.0050083	0.00522735	0.00746102	0.00589889	0.00237876	0.00272496	0.0028904	0.0026244	C09627
1120	positive	251.182	263.138	-	Prolylphenylalanine	-	-	0.0026699	0.00559165	0.00500012	0.00442055	0.043283	0.148217	0.0569563	0.0828187	0.0101972	0.0109399	0.0119152	0.0110174	0.0175828	0.0163365	0.0165438	0.0149128	-
1121	positive	202.239	294.181	-	Phenylalanyl-Lysine	-	-	1.5743e-05	0.00110823	1.57807e-05	0.000379918	0.0108929	0.0245844	0.0195845	0.0183539	0.000174601	0.000100957	1.65157e-05	9.73578e-05	0.0030857	0.00274269	0.00333259	0.00341958	-
1122	positive	778.152	738.508	C41H72NO8P	PE(22:5(7Z,10Z,13Z,16Z,19Z)/14:0)	Lipids and lipid-like molecules	-	0.0425221	0.0225181	0.0187783	0.0279395	0.03294	0.0405172	0.044827	0.0394281	0.0151793	0.0257102	0.00561029	0.0154999	0.0326577	0.0244131	0.0364669	0.0298425	C00350
1123	positive	114.843	379.171	C20H26O7	Gibberellin A125	Terpenoids	328058-47-5	0.00250934	0.00313071	0.00327593	0.00297199	0.00630334	0.00506453	0.00492381	0.00543056	0.00104525	0.00425575	0.0057633	0.0036881	0.00534777	0.00613457	0.00710779	0.00572006	-
1124	positive	67.5186	180.086	C6H13NO5	Fructosamine	Organic oxygen compounds	923793	0.00918062	0.0118611	0.0121629	0.0110682	0.0102211	0.0127458	0.0123957	0.0117875	0.00851798	0.00902889	0.0110179	0.00952157	0.0117749	0.0102496	0.00699324	0.0112399	-
1125	positive	497.834	397.201	-	(E)-8-(3,6-Dimethyl-2-heptenyl)-4',5,7-trihydroxyflavanone	-	-	0.000995013	0.0012713	0.00132795	0.00119809	0.00604808	0.0172504	0.00180918	0.00836923	0.0105013	0.0105489	0.010179	0.0104098	0.00598033	0.0068275	0.00626378	0.00626659	-
1128	positive	187.531	387.124	C17H22O10	1-O-Sinapoylglucose	Shikimates and Phenylpropanoids	-	0.00129431	0.00135731	0.0015508	0.00140081	0.0340904	0.056616	0.0391708	0.0432924	0.0050679	0.00548037	0.00429236	0.00494687	0.00718564	0.00937662	0.0069374	0.00896219	-
1130	positive	193.44	381.139	C22H20O6	2-(4-Hydroxyphenyl)-3,6-dimethoxy-8,8-dimethyl-4H,8H-benzo[1,2-b:3,4-b']dipyran-4-one	Shikimates and Phenylpropanoids	157072-30-5	0.00686594	0.00806455	0.00614541	0.0070253	0.000565591	0.00129425	0.00093718	0.000932341	0.00324812	0.00252815	0.00131213	0.0023628	0.00224295	0.00183445	0.00182473	0.0023186	-
1131	positive	531.508	389.268	C24H36O4	Cavipetin C	Terpenoids	128552-90-9	0.00804401	0.00718654	0.00648671	0.00723909	0.00151323	0.00176994	0.00138174	0.00155497	0.000173607	0.00057845	0.000424822	0.000392293	0.00531214	0.00555282	0.00507504	0.00522433	-
1132	positive	497.87	119.086	C9H10	alpha-Methylstyrene	Benzenoids	-	0.086591	0.102036	0.099843	0.0961567	0.387681	1.03182	0.109387	0.509629	0.63428	0.622201	0.627279	0.62792	0.414631	0.425643	0.423937	0.433286	C14395
1133	positive	455.592	267.159	C15H22O4	Ipomeamaronolide	Organoheterocyclic compounds	92448-61-8	0.146018	0.176616	0.141952	0.154862	0.0144729	0.00702631	0.0200512	0.0138501	0.00457697	0.0140583	0.0273096	0.015315	0.0154277	0.0193279	0.0188	0.0166081	-
1134	positive	632.983	429.34	C28H44O3	5,6-Epoxiergosta-8,22-diene-3,7-diol	-	243449-53-8	0.31318	0.976119	0.318194	0.535831	0.359882	0.385191	0.323785	0.356286	0.366322	0.347928	0.907553	0.540601	0.33015	0.366092	0.314606	0.343351	-
1135	positive	463.644	409.161	C24H24O6	Garcimangosone B	-	-	1.5743e-05	1.59355e-05	1.57807e-05	1.58197e-05	0.164812	0.409808	1.72643e-05	0.191546	0.284031	0.260202	0.263335	0.269189	0.125896	0.161442	0.141593	0.157618	-
1136	positive	235.814	245.186	C12H24N2O3	Isoleucyl-Isoleucine	Amino acids, peptides, and analogues	-	0.0118498	0.00412521	0.00149737	0.00582412	0.0219695	0.0657837	0.0336312	0.0404615	0.00942082	0.0099528	0.0110769	0.0101502	0.0115603	0.00843397	0.0146411	0.0141429	-
1137	positive	490.849	254.247	C15H12O4	Isoliquiritigenin	Shikimates and Phenylpropanoids	961-29-5	0.000696626	0.000182856	0.00210666	0.000995379	0.00241463	0.00326924	0.00122907	0.00230432	0.00173701	0.00332339	0.00176283	0.00227441	0.00211637	0.00198445	0.00274255	0.00161432	C08650
1138	positive	534.944	309.206	C18H28O4	5-O-Methylembelin	Organic oxygen compounds	56005-10-8	0.0105265	0.013689	0.0117804	0.0119986	0.00630877	0.00924639	0.0066615	0.00740555	0.00335012	0.00220339	0.00330275	0.00295209	0.00607253	0.00516748	0.00481654	0.00552151	C10373
1139	positive	143.363	281.113	C13H16N2O5	Phenylalanyl-Aspartate	Amino acids, peptides, and analogues	-	0.000755698	0.0012491	0.00127151	0.00109211	0.00502862	0.0108984	0.00711532	0.00768077	0.00102706	0.0024358	0.00196299	0.00180862	0.00280403	0.00323738	0.00296999	0.00340808	-
1140	positive	615.924	736.49	C41H70NO8P	PE(22:6(4Z,7Z,10Z,13Z,16Z,19Z)/14:0)	Lipids and lipid-like molecules	-	0.00901115	0.0182265	0.0164834	0.0145737	0.0100772	0.0101709	0.0110052	0.0104178	0.0909752	0.14886	0.146019	0.128618	0.0874509	0.0634839	0.071411	0.078702	C00350
1141	positive	176.909	269.16	C12H20N4O3	Histidinyl-Isoleucine	Amino acids, peptides, and analogues	-	0.000818842	0.000266702	1.57807e-05	0.000367108	1.71891e-05	1.77631e-05	1.72643e-05	1.74055e-05	0.00296983	0.00231758	0.00117417	0.00215386	0.00113525	0.00135939	0.000665923	0.00105429	-
1142	positive	173.565	253.118	C12H16N2O4	Phenylalanyl-Serine	Amino acids, peptides, and analogues	-	0.00351227	0.00633077	0.00670892	0.00551732	0.0147805	0.0245056	0.0151019	0.0181293	0.00717361	0.00728154	0.00464452	0.00636656	0.00654087	0.0072326	0.00538349	0.00580212	-
1143	positive	188.68	85.0289	C4H4O2	4-Hydroxy-2-butenoic acid gamma-lactone	Organoheterocyclic compounds	497-23-4	1.5743e-05	1.59355e-05	1.57807e-05	1.58197e-05	0.296414	0.3642	0.315436	0.32535	0.228619	0.249297	0.220843	0.23292	0.212136	0.224062	0.2015	0.196857	C17601
1145	positive	55.0164	231.099	C9H14N2O5	Prolyl-Aspartate	Amino acids, peptides, and analogues	-	0.244385	0.276589	0.346858	0.289278	0.625362	0.65725	0.618841	0.633818	0.616601	0.62061	0.638944	0.625385	0.601422	0.55025	0.464051	0.483292	-
1146	positive	48.8093	219.133	C9H18N2O4	L-Lysopine	Amino acids, peptides, and analogues	-	0.040055	0.0449163	0.0405398	0.041837	0.103612	0.144804	0.121704	0.123373	0.0165523	0.0253169	0.0169168	0.0195953	0.0555543	0.0401574	0.0288644	0.0357755	-
1147	positive	576.385	336.325	C22H41NO	Pipericine	Lipids and lipid-like molecules	-	0.0012748	0.00169797	0.00104429	0.00133902	0.00193253	0.00210798	0.00115905	0.00173318	0.00143124	0.00211346	0.00165639	0.0017337	0.00175531	0.00162637	0.00135876	0.00141888	-
1148	positive	515.321	395.24	C22H34O6	(3b,6b,8b,12a)-8,12-Epoxy-7(11)-eremophilene-6-angeloyloxy-8,12-dimethoxy-3-ol	Organoheterocyclic compounds	-	0.0371218	0.0527974	0.0267773	0.0388988	0.00509785	0.00359978	0.00498293	0.00456019	1.62675e-05	0.00130125	0.00156237	0.000959963	0.00242156	0.00350954	0.00239204	0.00332609	-
1150	positive	71.8321	167.081	C6H14O5	1-Deoxy-D-glucitol	Organic oxygen compounds	18545-96-5	0.00674528	0.00799785	0.00561603	0.00678639	0.00944683	0.0200207	0.0130385	0.0141687	0.00719047	0.005539	0.00769107	0.00680685	0.0124852	0.00843596	0.0117409	0.00864418	-

## Sheet: Table S2
Supplementary Table S2 A total of 164 differential metabolites were identified across the PCS from three different methods.
Group Class	HAD vs. NAD		VFD vs. NAD		VFD vs. HAD
	Up	Down	Up	Down	Up	Down
Alkaloids and derivatives	4	18	5	9	13	2
Amino acids, peptides, and analogues	3	42	14	25	31	5
Benzenoids	4	8	5	10	5	0
Lipids and lipid-like molecules	35	22	55	19	32	10
Nucleosides, nucleotides, and analogues	3	5	4	2	5	0
Organic acids and derivatives	4	5	2	3	3	1
Organic nitrogen compounds	1	2	2	1	1	0
Organic oxygen compounds	3	10	6	3	7	1
Organoheterocyclic compounds	4	21	6	12	13	3
Organosulfur compounds	0	1	0	1	0	0
flavonoids and phenolic acids	5	19	8	14	13	0
Terpenoids	6	2	8	6	5	2
Others	13	25	29	27	28	10
Total	85	180	144	132	156	34
	265		276		190
The significant compounds of interest in the respective comparisons are shown in Tables S2a-c.

## Sheet: Table S2a
Supplementary Table S2a Significant differential metabolites in the comparison HAD vs. NAD.
Compounds	Formula	Class I	HAD1	HAD2	HAD3	AVERAGE	NAD1	NAD2	NAD3	AVERAGE	VIP	P-value	Fold_Change	LogFC	Type
(Â±)8(9)-EET Ethanolamide	-	-	0.00230965	0.0062947	0.00284715	0.00381717	0.023062	0.0204482	0.0145941	0.0193681	1.32046	0.0051267	5.07395	2.34311	up
Carbendazim	C9H9N3O2	Alkaloids and derivatives	0.00270333	0.00232133	0.0015365	0.00218705	0.0456857	0.039563	0.0375005	0.0409164	1.40955	0.00346693	18.7085	4.22562	up
sn-Glycerol3-phosphate	-	-	0.0174778	0.014095	0.0187554	0.0167761	0.0394483	0.0440035	0.0331278	0.0388599	1.36517	0.00304661	2.31639	1.21188	up
Palmitoylethanolamide	C18H37NO2	Organic acids and derivatives	0.0289778	0.0572566	0.0384455	0.04156	0.190937	0.256426	0.169091	0.205485	1.36472	0.00398951	4.94429	2.30576	up
Putrescine	C4H12N2	Alkaloids and derivatives	0.0175126	0.0170395	0.0214866	0.0186796	0.0379532	0.0463503	0.0347717	0.0396917	1.36028	0.00488813	2.12487	1.08738	up
Pyridoxine	C8H11NO3	Alkaloids and derivatives	0.169378	0.0973221	0.0763772	0.114359	0.604097	0.649506	0.66638	0.639995	1.37283	9.92594e-05	5.59636	2.48449	up
L-Carnitine	C7H15NO3	Organic nitrogen compounds	2.74498	4.32102	2.35784	3.14128	8.53151	6.75182	6.49896	7.26076	1.2864	0.00933449	2.3114	1.20877	up
Prostaglandin F2a	-	-	0.0232913	0.0291519	0.0235594	0.0253342	0.209273	0.287175	0.25084	0.249096	1.41325	0.00956884	9.8324	3.29754	up
Stearoylethanolamide	-	-	0.00402449	0.00678063	0.00434368	0.0050496	0.0121604	0.0133565	0.00939321	0.0116367	1.29159	0.0107567	2.30448	1.20444	up
20-Hydroxy-PGE2	C20H32O6	Lipids and lipid-like molecules	0.00685757	0.0126062	0.0156165	0.0116934	0.0224553	0.0308733	0.0263374	0.0265553	1.21462	0.0136906	2.27096	1.18331	up
Oxytetracycline	C22H24N2O9	Shikimates and Phenylpropanoids	0.01343	0.00756214	0.0047556	0.00858258	0.0224481	0.0303609	0.0310756	0.0279615	1.27038	0.0067557	3.25794	1.70396	up
N-Oleoylethanolamine	C20H39NO2	Lipids and lipid-like molecules	0.00479968	0.0144401	0.00631898	0.00851958	0.0427553	0.0786452	0.0368798	0.0527601	1.30518	0.0298341	6.19281	2.63059	up
LysoPA(18:1(9Z)/0:0)	-	-	0.0868139	0.0985926	0.0921843	0.0925303	0.24099	0.288739	0.229087	0.252939	1.40267	0.000982135	2.73358	1.45079	up
Sucrose	C12H22O11	Nucleosides, nucleotides, and analogues	17.2621	14.8227	16.0559	16.0469	59.837	46.5633	55.309	53.9031	1.40496	0.00066814	3.35909	1.74807	up
Prostaglandin D1	C20H34O5	Lipids and lipid-like molecules	0.003933	0.00963505	0.00578295	0.00645033	0.0142286	0.0218292	0.0228208	0.0196262	1.26314	0.0145138	3.04266	1.60533	up
20-Carboxy-leukotriene B4	C20H30O6	Lipids and lipid-like molecules	0.00131169	0.00147244	0.00100683	0.00126365	0.00245325	0.00351035	0.00304172	0.00300177	1.34129	0.00656184	2.37548	1.24822	up
8,15-DiHETE	C20H32O4	Lipids and lipid-like molecules	0.00446721	0.00783706	0.00367273	0.00532566	0.0188693	0.0159002	0.0226691	0.0191462	1.32949	0.00410073	3.59508	1.84602	up
UDP-D-galactose(2-)	C15H22N2O17P2	Nucleosides, nucleotides, and analogues	0.113562	0.0654593	0.0596133	0.0795449	0.162491	0.131318	0.18453	0.159446	1.21016	0.0255986	2.00448	1.00323	up
(10E,12Z)-9-HODE	C18H32O3	Lipids and lipid-like molecules	0.644485	0.968836	0.681372	0.764898	1.7463	2.18359	1.16783	1.69924	1.2322	0.0399695	2.22153	1.15155	up
Hexadecanedioic acid	C16H30O4	Lipids and lipid-like molecules	0.0447178	0.0313861	0.0434577	0.0398539	0.109173	0.117117	0.0963303	0.10754	1.37583	0.000792147	2.69836	1.43208	up
Butyrylcarnitine	C11H21NO4	Lipids and lipid-like molecules	0.00661828	0.00548504	0.00478693	0.00563009	0.0101305	0.0128529	0.0113642	0.0114492	1.35217	0.00361066	2.03358	1.02402	up
(9Z,11R,12S,13S,15Z)-12,13-Epoxy-11-hydroxy-9,15-octadecadienoic acid	C18H30O4	Lipids and lipid-like molecules	0.0023714	0.000838559	0.00159199	0.00160065	0.0046537	0.00729426	0.00344337	0.00513044	1.20659	0.0444177	3.20522	1.68043	up
16beta-16-Hydroxy-3-oxo-1,12-oleanadien-28-oic acid	C30H44O4	Terpenoids	0.00164127	0.00245452	0.00108494	0.00172691	0.00512607	0.0098701	0.0074378	0.00747799	1.31764	0.0157016	4.33027	2.11446	up
Guaicyl phenylacetate	C15H14O3	Benzenoids	0.00106509	0.00138155	0.00132274	0.00125646	0.0026888	0.00303746	0.00290532	0.00287719	1.38976	0.000323544	2.28992	1.1953	up
gamma-Eudesmol rhamnoside	C21H36O5	Lipids and lipid-like molecules	0.0060705	0.00542695	0.00544051	0.00564599	0.0180501	0.0235522	0.0253902	0.0223308	1.40359	0.0163154	3.95517	1.98374	up
(2'E,4'Z,7'Z,8E)-Colnelenic acid	C18H28O3	Lipids and lipid-like molecules	0.00141336	0.00142295	0.000445026	0.00109378	0.0111334	0.0192405	0.0144327	0.0149356	1.35891	0.0258762	13.655	3.77136	up
(3beta,5alpha,9alpha,22E,24R)-5,9-Epidioxy-3-hydroxyergosta-7,22-dien-6-one	C28H42O4	Lipids and lipid-like molecules	0.028832	0.0280594	0.025107	0.0273328	0.0758756	0.0935182	0.0898599	0.0864179	1.40873	0.000423932	3.16169	1.6607	up
(9xi,10xi,12xi)-9,10-Dihydroxy-12-octadecenoic acid	C18H34O4	Lipids and lipid-like molecules	1.22156	1.67358	1.33524	1.41013	6.11918	9.74527	6.41227	7.42558	1.38971	0.0338937	5.2659	2.39668	up
Absindiol	C15H22O4	Lipids and lipid-like molecules	0.0202224	0.0352228	0.0200654	0.0251702	0.136143	0.196086	0.171723	0.167984	1.38698	0.00140001	6.67392	2.73853	up
7,18-Dihydroxykaurenolide	C20H28O4	-	0.00381524	0.00383257	0.00340401	0.00368394	0.0136832	0.015095	0.0139014	0.0142265	1.41656	2.15825e-05	3.86176	1.94926	up
[7]-Paradol	C18H28O3	Shikimates and Phenylpropanoids	0.0132528	0.0164275	0.0132193	0.0142999	0.0353034	0.0453934	0.0267915	0.0358294	1.32948	0.0171272	2.50558	1.32514	up
Glechomafuran	C15H20O3	Terpenoids	0.000823455	0.00031094	0.000389428	0.000507941	0.00104394	0.00127146	0.00106273	0.00112605	1.17463	0.0243016	2.21688	1.14853	up
Isoamyl 2-furonpropionate	C12H18O3	Lipids and lipid-like molecules	0.000631492	0.000221717	0.000216483	0.000356564	0.00697622	0.00367873	0.00441935	0.00502477	1.3621	0.0406253	14.0922	3.81682	up
Gelsemin	-	-	0.00240482	0.00490296	0.00274452	0.00335077	0.0125855	0.00845033	0.0107303	0.0105887	1.30938	0.00715442	3.16008	1.65996	up
2,3-Dinor-6-keto-prostaglandin F1 a	C18H30O6	Lipids and lipid-like molecules	0.00477436	0.00184734	0.00604675	0.00422282	0.0174581	0.0283297	0.0133447	0.0197108	1.25515	0.0288857	4.6677	2.22271	up
N-[(3a,5b,7a,12a)-3,12-dihydroxy-24-oxo-7-(sulfooxy)cholan-24-yl]-Glycine	C26H43NO9S	Lipids and lipid-like molecules	0.00103545	0.00225872	0.000270502	0.00118822	0.00329158	0.00412634	0.00327145	0.00356312	1.06712	0.0210485	2.9987	1.58434	up
2,4-Dipropylthiazole	C9H15NS	Organoheterocyclic compounds	0.00330163	0.004461	0.0065468	0.00476981	0.0150704	0.0104185	0.0163818	0.0139569	1.29722	0.0108528	2.92609	1.54898	up
8-Isoprostaglandin F2a	C20H34O5	Lipids and lipid-like molecules	0.0113165	0.015141	0.01061	0.0123558	0.0369332	0.0500777	0.0429361	0.0433157	1.38724	0.00157549	3.50569	1.8097	up
(10E,12Z)-(9S)-9-Hydroperoxyoctadeca-10,12-dienoic acid	C18H32O4	Lipids and lipid-like molecules	0.104674	0.145532	0.120118	0.123441	0.543455	0.545197	0.468558	0.51907	1.40382	0.00014418	4.20499	2.0721	up
Nicotinic acid	C6H5NO2	Alkaloids and derivatives	1.80984	2.5061	1.70037	2.00544	4.46196	5.75133	5.19627	5.13652	1.36278	0.00225453	2.5613	1.35687	up
p-Mentha-1,8-dien-10-yl acetate	-	-	0.0027991	0.00475668	0.00425231	0.00393603	0.0219834	0.0309669	0.0325195	0.0284899	1.3923	0.00181526	7.23824	2.85564	up
2-Furancarboxaldehyde	C5H4O2	Organic oxygen compounds	0.521059	0.444629	0.490735	0.485474	2.05236	1.62862	1.70929	1.79676	1.40722	0.000573104	3.70104	1.88793	up
Auxin b	C18H30O4	Terpenoids	0.00137707	0.00083815	0.000811029	0.00100875	0.00720348	0.00617496	0.00512974	0.00616939	1.38745	0.00118355	6.11589	2.61256	up
Dihydro-4-mercapto-3(2H)-furanone	C4H6O2S	Organoheterocyclic compounds	0.05415	0.127112	0.11201	0.0977574	0.22787	0.239983	0.210161	0.226005	1.21829	0.00578962	2.31189	1.20908	up
(13E)-11a-Hydroxy-9,15-dioxoprost-13-enoic acid	C20H32O5	Lipids and lipid-like molecules	0.0164452	0.0247345	0.0170296	0.0194031	0.138038	0.227896	0.146249	0.170728	1.39585	0.0331428	8.79899	3.13734	up
(9Z,11E,13E,15Z)-4-Oxo-9,11,13,15-octadecatetraenoic acid	C18H26O3	Lipids and lipid-like molecules	0.00676003	0.00147532	0.00625862	0.00483132	0.0267247	0.0372537	0.0214269	0.0284684	1.25153	0.00878665	5.89247	2.55887	up
3,4-Dihydro-2,2,5,7,8-pentamethyl-2H-1-benzopyran-6-ol	-	-	0.00270543	0.00461495	0.00303355	0.00345131	0.0145978	0.0227157	0.0198258	0.0190464	1.38136	0.0031119	5.51861	2.46431	up
Ubiquinone-1	C14H18O4	Lipids and lipid-like molecules	0.0107251	0.0135522	0.00663852	0.0103053	0.0149424	0.0242769	0.0248122	0.0213438	1.158	0.0432647	2.07115	1.05043	up
LysoPA(18:2(9Z,12Z)/0:0)	C21H39O7P	Lipids and lipid-like molecules	0.375852	0.333609	0.436427	0.381962	0.821295	0.945308	0.764534	0.843712	1.37693	0.00164794	2.20889	1.14332	up
Dihydrocapsaicin	C18H29NO3	Benzenoids	0.00842996	0.013589	0.00885119	0.0102901	0.0201435	0.042155	0.0397321	0.0340102	1.2832	0.0296023	3.30515	1.72472	up
Alnustone	C19H18O	Shikimates and Phenylpropanoids	0.00431876	0.0051532	0.00437181	0.00461459	0.0108067	0.0145606	0.0118253	0.0123975	1.38982	0.0025094	2.68659	1.42578	up
Euglobal IVa	C28H38O5	Organic acids and derivatives	0.00370624	0.0041615	0.00294953	0.00360576	0.0138469	0.0193721	0.019595	0.0176047	1.39615	0.00185508	4.88237	2.28758	up
2-Ethoxy-4-(methoxymethyl)phenol	C10H14O3	Benzenoids	0.00972208	0.0131802	0.0112122	0.0113715	0.0408366	0.040579	0.0500051	0.0438069	1.40156	0.000571575	3.85234	1.94574	up
Quinceoxepine	C12H18O	Organic oxygen compounds	0.00447195	0.00673722	0.0050183	0.00540916	0.0867279	0.103296	0.0942856	0.0947699	1.41426	0.00242939	17.5203	4.13095	up
9-HODE	C18H32O3	Lipids and lipid-like molecules	0.022475	0.0356117	0.0267709	0.0282859	0.067438	0.0904593	0.074234	0.0773771	1.35579	0.00333088	2.73554	1.45182	up
gamma-L-Glutamyl-L-pipecolic acid	C11H18N2O5	Amino acids, peptides, and analogues	0.0496281	0.0312334	0.0360781	0.0389799	0.0802899	0.0826396	0.0805534	0.081161	1.33466	0.0152738	2.08212	1.05806	up
2-(3-Phenylpropyl)tetrahydrofuran	C13H18O	Benzenoids	0.00130977	0.00287694	0.00173121	0.00197264	0.00340174	0.0050999	0.00545726	0.00465296	1.21315	0.0272644	2.35875	1.23802	up
3,7-Dihydroxy-12-oxocholanoic acid	C24H38O5	Lipids and lipid-like molecules	0.00377884	0.00360845	0.00300854	0.00346528	0.0143882	0.0131058	0.0113584	0.0129508	1.40389	0.000475639	3.73731	1.902	up
Hexamethylquercetagetin	C21H22O8	Shikimates and Phenylpropanoids	26.6425	21.6016	24.5909	24.2784	84.8469	68.3897	77.0751	76.7706	1.40308	0.00045587	3.1621	1.66088	up
[10]-Gingerol	-	-	0.0134584	0.0113321	0.0137287	0.0128397	0.0573775	0.0746301	0.0807793	0.070929	1.40724	0.013434	5.52418	2.46576	up
Oxyhumulinic acid	C15H22O5	Organic oxygen compounds	0.000320283	1.77631e-05	0.000101978	0.000146675	0.00166928	0.00124355	0.00124065	0.00138449	1.21454	0.00182981	9.43921	3.23867	up
Punicic acid	C18H30O2	Lipids and lipid-like molecules	0.0184418	0.0169337	0.0336613	0.0230123	0.0927003	0.185605	0.0951905	0.124499	1.33095	0.0307569	5.41009	2.43565	up
11,14,15-THETA	C20H34O5	Lipids and lipid-like molecules	0.0410873	0.00667065	0.0757717	0.0411766	0.35306	0.43632	0.323777	0.371052	1.23479	0.00108851	9.01125	3.17173	up
Muricatin A	C35H64O8	Lipids and lipid-like molecules	0.0137158	0.0181695	0.0132571	0.0150475	0.0430993	0.0465088	0.0395377	0.0430486	1.39009	0.000391066	2.86085	1.51644	up
11,12-EpETrE	C20H32O3	Lipids and lipid-like molecules	0.0605333	0.07233	0.128211	0.0870248	0.190535	0.265888	0.180078	0.212167	1.24193	0.0214964	2.43801	1.2857	up
Trehalose	C12H22O11	Nucleosides, nucleotides, and analogues	0.253713	0.202564	0.206842	0.22104	1.14291	1.00182	1.03857	1.0611	1.41199	4.98675e-05	4.8005	2.26318	up
2,12-Epoxy-7(14)-illudadiene-3,8-diol	C15H20O3	Organic acids and derivatives	0.00139078	0.00216848	0.00109218	0.00155048	0.00421997	0.00485463	0.00555786	0.00487749	1.3353	0.00269273	3.14579	1.65342	up
Lysyl-Glycine	C8H17N3O3	Amino acids, peptides, and analogues	0.0687578	0.109678	0.0717157	0.083384	0.260574	0.28544	0.188875	0.244963	1.33561	0.00707954	2.93777	1.55472	up
5,15-DiHETE	C20H32O4	Lipids and lipid-like molecules	0.00653112	0.00626962	0.00603665	0.00627913	0.0249793	0.0386425	0.0289487	0.0308568	1.40214	0.0260714	4.91419	2.29695	up
gamma-Crocetin	C22H28O4	Terpenoids	0.00027824	0.000776117	0.000226391	0.000426916	0.0015244	0.00248047	0.00239478	0.00213322	1.28553	0.00836456	4.9968	2.32101	up
15-Methylpalmitate	C17H33O2	Lipids and lipid-like molecules	0.480075	0.814973	0.494836	0.596628	1.65031	2.45711	2.32672	2.14471	1.35148	0.00476253	3.59472	1.84588	up
14alpha-Hydroxyixocarpanolide	C28H40O7	-	0.00158773	0.00182647	0.00180952	0.00174124	0.00447004	0.00504029	0.00509661	0.00486898	1.41051	0.000128428	2.79628	1.48351	up
N-Cyclopropyl-trans-2-cis-6-nonadienamide	C12H19NO	Lipids and lipid-like molecules	0.00248147	0.00228661	0.00195969	0.00224259	0.00901949	0.0101207	0.00971127	0.00961716	1.41279	3.19383e-05	4.28842	2.10045	up
Gamma-Linolenic acid	C18H30O2	Lipids and lipid-like molecules	0.0534009	0.143986	0.0729736	0.09012	0.212321	0.313963	0.238123	0.254802	1.23714	0.0160155	2.82736	1.49946	up
Diplodiatoxin	C18H28O4	Organic acids and derivatives	0.00361291	0.00389361	0.00289881	0.00346844	0.0082264	0.01129	0.00875362	0.00942336	1.37467	0.00386055	2.71688	1.44195	up
(1beta,4E,8beta,10alpha)-1,10-Epoxy-4,11(13)-germacradien-12,8-olide	C15H20O3	-	0.0108682	0.00528163	0.0164199	0.0108566	0.127999	0.15396	0.122035	0.134665	1.37418	0.000276079	12.404	3.63273	up
12R-hydroxy-5Z,8Z,12Z-eicosatrienoic acid	C20H34O3	Lipids and lipid-like molecules	0.00220085	0.00317141	0.00535318	0.00357514	0.0106283	0.0132039	0.00790627	0.0105795	1.25456	0.0173856	2.95918	1.5652	up
Suillin	C28H40O4	Terpenoids	0.0298936	0.0384039	0.032795	0.0336975	0.0686737	0.0853731	0.0684156	0.0741542	1.37404	0.00274914	2.20058	1.13789	up
11,12,15-THETA	C20H34O5	Lipids and lipid-like molecules	0.0550955	0.00859151	0.103617	0.0557681	0.462773	0.688244	0.382885	0.511301	1.22307	0.00882565	9.16834	3.19666	up
(14alpha,17beta,20S,22R)-14,20-Epoxy-17-hydroxy-1-oxowitha-3,5,24-trienolide	C28H36O5	-	0.000780917	0.000858636	0.000686724	0.000775425	0.0047187	0.00809039	0.00777566	0.00686158	1.40122	0.0296	8.8488	3.14548	up
Tyrosyl-Hydroxyproline	C14H18N2O5	Amino acids, peptides, and analogues	0.00698318	0.00704259	0.00885031	0.00762536	0.0279284	0.0156609	0.0231251	0.0222381	1.33483	0.015664	2.91634	1.54416	up
2-(4-Hydroxyphenyl)-3,6-dimethoxy-8,8-dimethyl-4H,8H-benzo[1,2-b:3,4-b']dipyran-4-one	C22H20O6	Shikimates and Phenylpropanoids	0.000565591	0.00129425	0.00093718	0.000932341	0.00686594	0.00806455	0.00614541	0.0070253	1.37884	0.000522479	7.53512	2.91363	up
Cavipetin C	C24H36O4	Terpenoids	0.00151323	0.00176994	0.00138174	0.00155497	0.00804401	0.00718654	0.00648671	0.00723909	1.40852	0.000256117	4.65546	2.21892	up
Ipomeamaronolide	C15H22O4	Organoheterocyclic compounds	0.0144729	0.00702631	0.0200512	0.0138501	0.146018	0.176616	0.141952	0.154862	1.37597	0.000260373	11.1812	3.48301	up
(3b,6b,8b,12a)-8,12-Epoxy-7(11)-eremophilene-6-angeloyloxy-8,12-dimethoxy-3-ol	C22H34O6	Organoheterocyclic compounds	0.00509785	0.00359978	0.00498293	0.00456019	0.0371218	0.0527974	0.0267773	0.0388988	1.38834	0.0447426	8.53009	3.09256	up
Guanidinosuccinic acid	C5H9N3O4	Amino acids, peptides, and analogues	0.0361564	0.067604	0.0528885	0.0522163	0.00099366	0.00134158	0.000909002	0.00108142	1.41107	0.0301188	0.0207103	-5.59351	down
Adenine	C5H5N5	Alkaloids and derivatives	3.72362	7.52445	6.47284	5.90697	0.664226	0.769512	0.859786	0.764508	1.38469	0.0449653	0.129425	-2.94981	down
L-prolyl-L-proline	C10H16N2O3	Amino acids, peptides, and analogues	0.0193447	0.0162185	0.0149591	0.0168408	0.00318651	0.00723754	0.00373204	0.0047187	1.31894	0.00263674	0.280194	-1.8355	down
Dihydrolipoate	-	-	0.00459113	0.00327757	0.00530715	0.00439195	0.000791395	0.000875998	0.000473576	0.000713656	1.3756	0.00373902	0.162492	-2.62156	down
beta-Alanine	C3H7NO2	Amino acids, peptides, and analogues	0.845765	1.30818	1.06006	1.07134	0.526388	0.601402	0.472747	0.533513	1.30993	0.0178857	0.497988	-1.00582	down
L-Phenylalanine	C9H11NO2	Amino acids, peptides, and analogues	38.1899	65.7823	50.1354	51.3692	10.1011	12.4775	13.4245	12.001	1.37691	0.0370465	0.233623	-2.09774	down
Tryptamine	C10H12N2	Alkaloids and derivatives	4.09038	5.26564	5.19241	4.84948	0.294043	0.290039	0.306193	0.296758	1.41745	0.00689251	0.0611939	-4.03047	down
L-Threonine	C4H9NO3	Amino acids, peptides, and analogues	1.58002	3.0482	2.36651	2.33158	0.212285	0.291911	0.279902	0.261366	1.39173	0.0391058	0.112098	-3.15716	down
5'-Methylthioadenosine	C11H15N5O3S	Nucleosides, nucleotides, and analogues	12.8275	14.5756	14.2877	13.8969	0.656102	0.155725	0.706859	0.506229	1.36767	1.93297e-05	0.0364273	-4.77883	down
DL-Tryptophan	C11H12N2O2	Amino acids, peptides, and analogues	4.79992	3.40699	2.71814	3.64168	0.827603	1.20004	1.36405	1.13056	1.32254	0.0165402	0.310451	-1.68756	down
Kynurenic acid	-	-	0.0598368	0.0470203	0.0718574	0.0595715	0.00200353	1.59355e-05	0.00331935	0.0017796	1.1607	0.0138133	0.0298734	-5.06499	down
Caryophyllene alpha-oxide	C15H24O	Lipids and lipid-like molecules	9.52963	7.95397	8.32495	8.60285	1.5743e-05	0.0394357	1.57807e-05	0.0131558	1.27225	0.0030332	0.00152923	-9.35298	down
Propionylcarnitine	C10H19NO4	Lipids and lipid-like molecules	6.29742	10.2122	8.82345	8.44437	0.237527	0.212162	0.249991	0.233227	1.415	0.0189162	0.0276192	-5.17819	down
N-Acetyl-L-phenylalanine	C11H13NO3	Amino acids, peptides, and analogues	0.204445	0.270692	0.286317	0.253818	0.00411886	0.00402756	0.0047146	0.00428701	1.41765	0.00995921	0.0168901	-5.88768	down
L-Acetylcarnitine	-	-	3.37629	6.18075	3.41955	4.32553	0.355856	0.220038	0.227795	0.267896	1.39787	0.0482091	0.0619338	-4.01313	down
2-Phenylacetamide	C8H9NO	Shikimates and Phenylpropanoids	0.0876505	0.11662	0.130341	0.111537	0.0332439	0.0370976	0.0322328	0.0341914	1.3887	0.0241517	0.306547	-1.70582	down
L-Proline	C5H9NO2	Amino acids, peptides, and analogues	4.71024	5.20012	4.77442	4.89493	0.734935	0.739975	0.995951	0.82362	1.40953	2.08023e-05	0.16826	-2.57124	down
3-Amino-2-piperidone	C5H10N2O	Alkaloids and derivatives	0.967364	1.13674	1.04098	1.04836	0.118278	0.101002	0.00531273	0.0748642	1.21139	8.62199e-05	0.0714108	-3.80771	down
2-[(5-Methylsulfinyl)-4-penten-2-ynylidene]-1,6-dioxaspiro[4.4]non-3-ene	C13H14O3S	Organic oxygen compounds	0.0622318	0.113802	0.11082	0.0956177	0.0220783	0.0242551	0.0236525	0.0233286	1.36419	0.0493309	0.243978	-2.03518	down
Leucyl-Tyrosine	C15H22N2O4	Amino acids, peptides, and analogues	0.012676	0.0271042	0.0185599	0.0194467	0.00147733	0.000561568	0.0016725	0.00123713	1.36419	0.0481936	0.0636167	-3.97445	down
1,3-Diaminopropane	C3H10N2	Organic nitrogen compounds	0.0483093	0.0777491	0.0604283	0.0621622	0.033952	0.0321944	0.0134638	0.0265368	1.15442	0.029701	0.426895	-1.22805	down
5-Butyltetrahydro-2-oxo-3-furancarboxylic acid	C9H14O4	Organoheterocyclic compounds	0.153758	0.148893	0.148106	0.150252	0.0186328	0.0271198	0.0348272	0.0268599	1.38814	1.59959e-05	0.178765	-2.48386	down
LysoPE(18:1(9Z)/0:0)	-	-	0.618006	0.822228	0.718117	0.71945	0.270707	0.286948	0.207473	0.255043	1.37897	0.0018868	0.354497	-1.49616	down
Ornithine	C5H12N2O2	Amino acids, peptides, and analogues	5.43739	6.56652	5.9896	5.99784	0.870612	0.805067	1.11579	0.93049	1.40934	0.000117244	0.155138	-2.68838	down
3-Hydroxycinnamic acid	C9H8O3	Shikimates and Phenylpropanoids	1.93542	2.91321	2.93395	2.59419	0.039377	0.0662358	0.0818291	0.0624806	1.40573	0.0164056	0.0240848	-5.37573	down
Deoxycytidine	C9H13N3O4	Nucleosides, nucleotides, and analogues	0.00705088	0.00927929	0.0071302	0.00782012	0.00246801	0.00150171	0.00295087	0.00230687	1.33902	0.00285197	0.294991	-1.76126	down
Isonicotinic acid	C6H5NO2	Alkaloids and derivatives	7.48644	10.0748	9.84458	9.13528	3.34226	3.72094	3.63446	3.56589	1.38762	0.0197309	0.390342	-1.35719	down
Deoxyadenosine	C10H13N5O3	Nucleosides, nucleotides, and analogues	0.127231	0.342714	0.175344	0.215096	0.0316633	0.045427	0.00752984	0.0282067	1.23655	0.0477504	0.131135	-2.93087	down
Azelaic acid	C9H16O4	Lipids and lipid-like molecules	5.7523	9.60969	7.24942	7.53714	2.32924	2.20579	1.73845	2.09116	1.37083	0.00871592	0.277448	-1.84971	down
Acetylcholine	C7H16NO2	Organic nitrogen compounds	0.685153	0.829423	0.798341	0.770972	1.5743e-05	1.59355e-05	1.57807e-05	1.58197e-05	1.41987	0.00321762	2.05192e-05	-15.5727	down
L-Histidine	C6H9N3O2	Amino acids, peptides, and analogues	16.5116	20.2247	17.6317	18.1227	4.06124	5.08906	6.02442	5.05824	1.39045	0.000454978	0.279111	-1.84109	down
Benzaldehyde	C7H6O	Benzenoids	0.328849	0.583579	0.425739	0.446056	0.0775144	0.0944928	0.0995846	0.0905306	1.38228	0.039973	0.202958	-2.30075	down
Valyl-Phenylalanine	-	-	0.0285383	0.0748415	0.046492	0.0499573	0.00614255	0.000978288	0.00828828	0.00513637	1.23412	0.0304112	0.102815	-3.28187	down
(2-{[3-(3,4-dihydroxyphenyl)prop-2-enoyl]oxy}ethyl)trimethylazanium	C14H20NO4	Shikimates and Phenylpropanoids	0.0757901	0.0375898	0.047187	0.0535223	0.013939	0.00264241	0.00515329	0.0072449	1.28325	0.018071	0.135362	-2.8851	down
4-Hydroxycinnamic acid	C9H8O3	Shikimates and Phenylpropanoids	0.296103	0.370945	0.285618	0.317555	0.0305456	0.0605369	0.0844054	0.058496	1.33639	0.00112903	0.184207	-2.4406	down
Isobutyryl-L-carnitine	C11H21NO4	Lipids and lipid-like molecules	21.4432	18.0336	13.7934	17.7568	1.02822	1.88435	1.9765	1.62969	1.38912	0.0168666	0.0917785	-3.4457	down
H-PHE-PRO-OH	-	-	0.0336767	0.0655239	0.0498966	0.049699	0.00324717	0.00179779	0.00335072	0.00279856	1.39443	0.036004	0.0563101	-4.15046	down
Phenylacetaldehyde	C8H8O	Shikimates and Phenylpropanoids	0.368374	0.748757	0.739563	0.618898	0.057589	0.0751607	0.0653021	0.0660173	1.3852	0.0474967	0.106669	-3.22879	down
Ergothioneine	C9H15N3O2S	Amino acids, peptides, and analogues	0.0414053	0.0394952	0.041457	0.0407858	0.0121451	0.0124756	0.00914461	0.0112551	1.40407	1.84757e-05	0.275956	-1.85749	down
L-Octanoylcarnitine	-	-	0.110982	0.140168	0.0853221	0.112157	0.0010598	0.00159452	0.00148694	0.00138042	1.41389	0.0198396	0.0123079	-6.34427	down
2-Methylbutyroylcarnitine	C12H23NO4	Lipids and lipid-like molecules	19.5491	19.3474	18.5274	19.1413	2.57054	3.56529	4.56947	3.56844	1.39137	1.86938e-05	0.186426	-2.42333	down
L-Tyrosine	C9H11NO3	Amino acids, peptides, and analogues	28.3596	35.1706	30.3912	31.3072	5.99983	8.37764	9.27643	7.88463	1.38769	0.000475149	0.251848	-1.98938	down
Allyl isothiocyanate	C4H5NS	Organosulfur compounds	5.97505	6.32515	5.96383	6.08801	2.22737	2.51431	3.07033	2.604	1.38395	0.000221627	0.427727	-1.22524	down
3-Phosphoglyceric acid	C3H7O7P	Lipids and lipid-like molecules	1.48303	1.43249	1.61286	1.50946	0.305525	0.318769	0.313089	0.312461	1.41832	0.00191993	0.207001	-2.27229	down
gamma-Glutamylleucine	C11H20N2O5	Amino acids, peptides, and analogues	0.011934	0.0212774	0.0171563	0.0167892	0.00620962	0.00815053	0.00996238	0.00810751	1.21219	0.0407048	0.4829	-1.0502	down
Acetylphosphate	-	-	0.0809521	0.117517	0.130567	0.109679	0.0324858	0.0286783	0.0274641	0.0295427	1.38292	0.031546	0.269357	-1.89241	down
Caffeic acid	C9H8O4	Shikimates and Phenylpropanoids	0.0702878	0.151786	0.134139	0.118738	0.000109084	0.000109905	0.000108489	0.000109159	1.41671	0.0408925	0.000919334	-10.0871	down
Uridine triphosphate	-	-	0.0413355	0.0265587	0.0364646	0.0347863	0.0170864	0.0147786	0.0124577	0.0147742	1.33021	0.0116908	0.424715	-1.23543	down
Indolelactic acid	C11H11NO3	Alkaloids and derivatives	0.00386065	0.00591196	0.00437448	0.0047157	0.000246488	0.000435408	0.00100925	0.000563715	1.32563	0.00321729	0.11954	-3.06443	down
D-Glycero-D-galacto-heptitol	C7H16O7	Organic oxygen compounds	0.00513184	0.00734099	0.00543503	0.00596929	0.000859673	0.00175947	0.000819873	0.00114634	1.35216	0.00310375	0.192039	-2.38053	down
N-Acetyl-2,6-diethylaniline	C12H17NO	Benzenoids	0.00255977	0.0024183	0.00252816	0.00250208	0.000936769	0.00134407	0.00107131	0.00111738	1.37202	0.000404862	0.446581	-1.16301	down
Tyrosyl-Proline	C14H18N2O4	Amino acids, peptides, and analogues	0.00984695	0.0185386	0.0165443	0.0149766	0.00233399	0.00318362	0.00140238	0.00230666	1.35099	0.00910246	0.154018	-2.69883	down
Valyl-Proline	C10H18N2O3	Amino acids, peptides, and analogues	0.0182448	0.0272264	0.0207206	0.0220639	0.00494236	0.00580373	0.00664885	0.00579831	1.38567	0.00394758	0.262796	-1.92799	down
D-Fructose 2,6-bisphosphate	C6H14O12P2	Organic oxygen compounds	0.142464	0.186148	0.171163	0.166592	0.0797205	0.0517151	0.0494084	0.0602813	1.35082	0.0027249	0.361851	-1.46653	down
DL-Dopa	C9H11NO4	Alkaloids and derivatives	0.753228	0.972042	0.822116	0.849128	0.133854	0.208435	0.229426	0.190572	1.37837	0.000743503	0.224432	-2.15565	down
Aminoadipic acid	-	-	0.920655	1.28574	1.04739	1.08459	0.371279	0.544181	0.57227	0.49591	1.30395	0.00901474	0.457231	-1.129	down
LysoPE(16:0/0:0)	-	-	0.498637	0.574824	0.582741	0.552067	0.106772	0.108215	0.0804586	0.098482	1.40969	8.84801e-05	0.178388	-2.48691	down
Adenylsuccinic acid	C14H18N5O11P	Benzenoids	0.0616327	0.0678391	0.0863152	0.071929	0.00919629	0.00875399	0.0101519	0.00936738	1.41191	0.0135388	0.130231	-2.94086	down
Prolyl-Tryptophan	C16H19N3O3	Amino acids, peptides, and analogues	0.00299009	0.00492882	0.00382363	0.00391418	0.00106733	0.00177706	0.000164709	0.00100303	1.0843	0.0162961	0.256256	-1.96434	down
Dihydrocumambrin A	C17H24O5	Lipids and lipid-like molecules	0.000532456	0.00084603	0.000343233	0.000573906	1.5743e-05	1.59355e-05	0.000162606	6.47615e-05	1.21602	0.0301002	0.112843	-3.14761	down
4-Hydroxybenzoic acid	C7H6O3	Shikimates and Phenylpropanoids	1.36514	0.940894	1.09783	1.13462	0.283106	0.280542	0.383781	0.31581	1.38157	0.003104	0.27834	-1.84508	down
S-Adenosylmethionine	C15H22N6O5S	Nucleosides, nucleotides, and analogues	0.0716015	0.0886532	0.100111	0.0867885	0.00298581	0.00192871	0.00378762	0.00290071	1.40847	0.00937929	0.0334228	-4.90302	down
2-Aminonaphthalene	C10H9N	Benzenoids	22.5852	30.1044	28.9956	27.2284	1.95401	0.553927	2.03951	1.51582	1.36546	0.000424949	0.0556703	-4.16695	down
2-Pyridylacetic acid	C7H7NO2	Organoheterocyclic compounds	0.0280325	0.031792	0.0275474	0.029124	0.0120635	0.0176384	0.0103915	0.0133645	1.3141	0.00357817	0.458882	-1.1238	down
1,2,3,4,5,6-Hexahydro-5-(1-hydroxyethylidene)-7H-cyclopenta[b]pyridin-7-one	C10H13NO2	Organoheterocyclic compounds	0.10088	0.11093	0.104364	0.105391	0.0302095	0.0306541	0.0377647	0.0328761	1.40684	4.58487e-05	0.311943	-1.68064	down
2-Benzofurancarboxaldehyde	C9H6O2	Organoheterocyclic compounds	0.400407	0.528032	0.443944	0.457461	0.0823848	0.104146	0.126509	0.104347	1.391	0.000871305	0.2281	-2.13226	down
Cholic acid	C24H40O5	Lipids and lipid-like molecules	0.0490672	0.0931735	0.0595265	0.0672557	0.00447024	0.00940626	0.00770968	0.00719539	1.3722	0.0442799	0.106986	-3.22451	down
Leucinic acid	-	-	0.585991	0.432663	0.512546	0.5104	0.162094	0.170028	0.172505	0.168209	1.40104	0.0159521	0.329563	-1.60137	down
Oxolan-3-one	C4H6O2	Organoheterocyclic compounds	0.443631	0.93842	0.646073	0.676041	0.287835	0.20895	0.231809	0.242865	1.28286	0.0408671	0.359246	-1.47696	down
Pterolactam	C5H9NO2	Organoheterocyclic compounds	2.51555	2.54784	2.46122	2.5082	1.03224	1.08335	1.1472	1.08759	1.415	4.45756e-06	0.433615	-1.20551	down
L-Alanine	-	-	2.21049	4.15524	3.0348	3.13351	0.565494	0.650306	0.773939	0.663246	1.37115	0.0468561	0.211662	-2.24016	down
Indole	C8H7N	Alkaloids and derivatives	0.326297	0.300255	0.267573	0.298041	0.0659379	0.0539248	0.057569	0.0591439	1.41308	0.000161446	0.198442	-2.33321	down
L-Kynurenine	C10H12N2O3	Amino acids, peptides, and analogues	0.063431	0.0961182	0.0683114	0.0759535	0.00566738	0.010626	0.0116658	0.00931973	1.37704	0.00299141	0.122703	-3.02676	down
1,4-Dideoxy-1,4-imino-D-ribitol	C5H11NO3	Organoheterocyclic compounds	0.273066	0.306376	0.314982	0.298141	0.0678347	0.0808873	0.0745161	0.0744127	1.41289	7.3752e-05	0.249589	-2.00238	down
3-Hydroxyisovalerylcarnitine	C12H24NO5	Lipids and lipid-like molecules	0.0382599	0.0551423	0.0405992	0.0446671	0.0168275	0.0228063	0.0240977	0.0212438	1.30205	0.0150556	0.475603	-1.07217	down
Cystathionine sulfoxide	C7H14N2O5S	Amino acids, peptides, and analogues	0.00478035	0.00454311	0.00305426	0.00412591	0.00090643	0.00266602	0.00129169	0.00162138	1.16871	0.0300122	0.392975	-1.34749	down
Histidinyl-Phenylalanine	-	-	0.023709	0.0379899	0.0320187	0.0312392	0.0024813	0.00292213	0.00482764	0.00341036	1.38624	0.00269845	0.109169	-3.19536	down
Acetaminophen glucuronide	C14H17NO8	Organic oxygen compounds	0.000952925	0.00186471	0.00079285	0.00120349	0.000318813	0.000243308	7.54479e-05	0.000212523	1.2413	0.0440302	0.176589	-2.50154	down
Suberylglycine	C10H17NO5	Amino acids, peptides, and analogues	0.0133734	0.0118043	0.00779009	0.0109893	0.00347355	0.00371707	0.00280136	0.00333066	1.35479	0.0104535	0.303083	-1.72222	down
2-Hexyl-3-phenyl-2-propenal	C15H20O	Benzenoids	0.0358154	0.0565806	0.0462538	0.0462166	0.0110296	0.0238908	0.0183164	0.0177456	1.25057	0.0156746	0.383967	-1.38095	down
Pyridoxamine	C8H12N2O2	Alkaloids and derivatives	0.0380688	0.0281548	0.0263209	0.0308482	0.0121158	0.00818826	0.0092749	0.00985966	1.36735	0.00540963	0.319619	-1.64558	down
Diethyl fumarate	C8H12O4	Lipids and lipid-like molecules	0.129008	0.112436	0.0979157	0.11312	0.00207675	0.0127432	0.00319141	0.00600378	1.34189	0.000367035	0.0530744	-4.23584	down
4-Hydroxybenzaldehyde	C7H6O2	Shikimates and Phenylpropanoids	1.18645	1.55181	1.24896	1.32907	0.253739	0.338466	0.37491	0.322372	1.39039	0.00104911	0.242554	-2.04362	down
4-Oxo-1-(3-pyridyl)-1-butanone	C9H9NO2	Organic oxygen compounds	0.00487233	0.00390172	0.00423303	0.00433569	0.00169818	0.00214524	0.00226838	0.00203727	1.3613	0.00232089	0.469882	-1.08963	down
Tyrosine methylester	-	-	0.0175356	0.0183043	0.0180325	0.0179575	0.00948204	0.00621672	0.0097546	0.00848445	1.32855	0.00121872	0.472475	-1.08169	down
LysoPE(18:3(6Z,9Z,12Z)/0:0)	-	-	0.157619	0.149122	0.163533	0.156758	0.0841816	0.0752106	0.0608397	0.0734106	1.37724	0.000475143	0.468306	-1.09448	down
Sanguinarine	C20H14NO4	Alkaloids and derivatives	0.00992567	0.00871769	0.00691348	0.00851895	0.00514063	1.59355e-05	0.000224155	0.00179357	1.02712	0.0236008	0.210539	-2.24784	down
5'-Deoxy-5'-(methylsulfinyl)adenosine	-	-	0.576214	0.399834	0.498101	0.491383	0.0170605	0.00395654	0.0159551	0.012324	1.37756	0.0107556	0.0250803	-5.3173	down
Hypoletin 8-gentiobioside	C27H30O17	Shikimates and Phenylpropanoids	0.0222415	0.035352	0.026251	0.0279482	0.00840555	0.00897268	0.00842357	0.0086006	1.38172	0.0376475	0.307734	-1.70024	down
Sakacin P	C9H16N2O4	Lipids and lipid-like molecules	0.120378	0.140074	0.16544	0.141964	0.0122505	0.0179097	0.0131924	0.0144509	1.40787	0.00932623	0.101793	-3.2963	down
gamma-Glutamylphenylalanine	C14H18N2O5	Amino acids, peptides, and analogues	0.0100336	0.0240265	0.0151883	0.0164161	0.00287975	0.00426894	0.00562035	0.00425635	1.27719	0.0431641	0.259278	-1.94743	down
Alpha-Hydroxyisobutyric acid	C4H8O3	Organic acids and derivatives	7.15347	10.6198	13.0478	10.2737	1.68057	0.756332	0.994684	1.14386	1.37521	0.00621466	0.111339	-3.16697	down
PC(20:5(5Z,8Z,11Z,14Z,17Z)/20:3(5Z,8Z,11Z))	C48H80NO8P	Lipids and lipid-like molecules	0.0051502	0.00973864	0.00595169	0.00694684	0.00224335	0.00112523	0.00148139	0.00161666	1.32911	0.0214149	0.232718	-2.10334	down
5-(2'-Carboxyethyl)-4,6-Dihydroxypicolinate	C9H9NO6	Organoheterocyclic compounds	0.0488111	0.0552175	0.0427012	0.0489099	0.00534196	0.0063867	0.0077059	0.00647819	1.40737	0.000322278	0.132451	-2.91647	down
Phenylalanyl-Gamma-glutamate	C14H19N3O4	Amino acids, peptides, and analogues	0.0532742	0.0668045	0.0637943	0.061291	0.00643312	0.0112681	0.0125829	0.0100947	1.37913	0.000342655	0.164701	-2.60208	down
(-)-(Z)-Tetrahydro-6-(2-pentenyl)-2H-pyran-2-one	C10H16O2	Organoheterocyclic compounds	0.018919	0.0225746	0.0199047	0.0204661	0.00394211	0.00344276	0.00313822	0.0035077	1.41424	0.000109681	0.171391	-2.54464	down
Pterostilbene	C16H16O3	Shikimates and Phenylpropanoids	0.0352725	0.0406343	0.0384818	0.0381295	0.00520583	0.0080946	0.00588057	0.00639367	1.40273	5.88694e-05	0.167683	-2.57619	down
LysoPC(16:1(9Z)/0:0)	C24H48NO7P	Lipids and lipid-like molecules	0.10537	0.166311	0.111431	0.127704	0.0641926	0.0424737	0.0329714	0.0465459	1.2881	0.0194412	0.364482	-1.45608	down
Capryloylglycine	-	-	0.00406824	0.00426174	0.00394055	0.00409018	0.00293479	0.00109505	0.00201118	0.00201367	1.14945	0.0182894	0.492319	-1.02233	down
4-Formyl-3-(formylmethyl)-4-hexenoic acid	C9H12O4	Lipids and lipid-like molecules	0.165048	0.161938	0.162472	0.163153	0.0129998	0.00732217	0.00957508	0.00996569	1.41121	1.44715e-07	0.0610818	-4.03311	down
N-Acetyl-L-tyrosine	C11H13NO4	Amino acids, peptides, and analogues	0.0819004	0.0802374	0.111711	0.0912831	0.00272608	0.00289864	0.00328457	0.00296976	1.41631	0.0131251	0.0325335	-4.94193	down
Tyrosyl-Gamma-glutamate	C14H19N3O5	Amino acids, peptides, and analogues	0.0258545	0.0334981	0.0282145	0.029189	0.00298792	0.00519726	0.00574511	0.00464343	1.38096	0.00052493	0.159081	-2.65216	down
N-Methylnicotinamide	C7H8N2O	Organoheterocyclic compounds	0.159266	0.282152	0.287363	0.242927	0.011762	0.0146432	0.0169141	0.0144398	1.40213	0.0318215	0.0594408	-4.0724	down
Niazicinin A	C17H23NO8	Organic oxygen compounds	0.0142776	0.0230826	0.0187476	0.0187026	0.00074879	0.00226033	0.0016188	0.00154264	1.36644	0.00265082	0.0824827	-3.59976	down
Norgalanthamine	C16H19NO3	Alkaloids and derivatives	0.00154295	0.001454	0.00219011	0.00172902	0.000444236	0.000633057	1.57807e-05	0.000364358	1.00217	0.00986311	0.210731	-2.24653	down
2-Hydroxy-4,7-dimethoxy-2H-1,4-benzoxazin-3(4H)-one	C10H11NO5	Organoheterocyclic compounds	0.00261341	0.00538995	0.0038144	0.00393925	0.000273474	0.00147506	0.000199408	0.000649313	1.21416	0.0219793	0.164831	-2.60094	down
3',4'-Dihydrodiol	C15H14N2O4	Organoheterocyclic compounds	0.00336561	0.00513304	0.00430833	0.00426899	0.00118895	0.000213227	0.0011559	0.000852693	1.20367	0.00477214	0.199741	-2.3238	down
alpha-Hydroxytamoxifen	C26H29NO2	Shikimates and Phenylpropanoids	0.00639919	0.00707837	0.00538237	0.00628664	0.00197445	0.00303102	0.00404907	0.00301818	1.22271	0.0135424	0.480095	-1.05861	down
Threoninyl-Isoleucine	C10H20N2O4	Amino acids, peptides, and analogues	0.110352	0.126234	0.157017	0.131201	0.0242799	0.0295987	0.0247017	0.0261934	1.40414	0.0154489	0.199643	-2.32451	down
L-Homoserine	C4H9NO3	Amino acids, peptides, and analogues	0.0281199	0.0380143	0.030009	0.0320477	0.0104022	0.0147563	0.0106593	0.0119393	1.36173	0.00385392	0.372546	-1.42451	down
Benzene	C6H6	Benzenoids	0.0192508	0.0309263	0.0241844	0.0247872	0.00660467	0.00570864	0.00735904	0.00655745	1.382	0.0306844	0.26455	-1.91839	down
o-Tyrosine	C9H11NO3	Amino acids, peptides, and analogues	0.762602	1.40942	1.01072	1.06092	0.111803	0.11701	0.130705	0.119839	1.39945	0.037714	0.112958	-3.14614	down
2-Furoic acid	C5H4O3	Organoheterocyclic compounds	5.09395	6.8778	5.34571	5.77249	3.34135	3.01591	2.27849	2.87859	1.31088	0.0106426	0.498673	-1.00383	down
L-Agaridoxin	C11H14N2O5	Amino acids, peptides, and analogues	0.013608	0.0212616	0.0192366	0.0180354	0.00877376	0.00231553	0.00915795	0.00674908	1.09404	0.0240277	0.374213	-1.41807	down
1,3-Diphenyl-1-propanone	C15H14O	Shikimates and Phenylpropanoids	0.176663	0.180788	0.150676	0.169376	0.00324864	0.00291198	0.0031602	0.00310694	1.41919	0.00319522	0.0183435	-5.76859	down
6-Chloro-N-(1-methylethyl)-1,3,5-triazine-2,4-diamine	C6H10ClN5	Organoheterocyclic compounds	5.97135	4.18577	3.35537	4.50416	1.03408	0.0921332	1.57893	0.901715	1.08058	0.0152481	0.200196	-2.32052	down
Cytidine	C9H13N3O5	Nucleosides, nucleotides, and analogues	0.0265785	0.035	0.0247008	0.0287598	0.00641359	0.00746695	0.00632715	0.0067359	1.40071	0.0189462	0.234213	-2.09411	down
N-acetyltryptophan	C13H14N2O3	Alkaloids and derivatives	0.0248565	0.00899178	0.014189	0.0160124	0.00390273	0.000686746	0.0033319	0.00264046	1.19715	0.0487486	0.1649	-2.60033	down
Licochalcone B	C16H14O5	Shikimates and Phenylpropanoids	0.0013835	0.0022049	0.00226329	0.00195057	0.00107743	0.000505397	0.000834581	0.000805802	1.21899	0.0253289	0.413112	-1.2754	down
Saxitoxin	C10H17N7O4	Shikimates and Phenylpropanoids	0.246046	0.269791	0.237666	0.251168	0.000516733	0.00282872	0.00575243	0.00303263	1.35801	0.00119128	0.0120741	-6.37194	down
Lysyl-Tyrosine	C15H23N3O4	Amino acids, peptides, and analogues	0.00557483	0.00709329	0.00385858	0.0055089	0.000240603	0.00121766	1.57807e-05	0.000491348	1.14403	0.00751799	0.0891917	-3.48695	down
Dioscoretine	C13H23NO3	Lipids and lipid-like molecules	0.00385607	0.00324595	0.00422737	0.00377646	0.00170307	0.00177163	0.00188049	0.00178506	1.38581	0.0023774	0.472682	-1.08106	down
N-[4'-hydroxy-(E)-cinnamoyl]-L-aspartic acid	C13H13NO6	Amino acids, peptides, and analogues	0.00229209	0.00393966	0.00367611	0.00330262	0.000794609	0.000803834	0.000368369	0.000655604	1.33186	0.00755882	0.19851	-2.33271	down
Mammea A/AB cyclo F	C25H26O6	Shikimates and Phenylpropanoids	0.00668584	0.00638322	0.00800744	0.0070255	0.00246445	0.00391383	0.000737638	0.00237197	1.12336	0.0112104	0.337623	-1.56651	down
1alpha-1-Hydroxy-2,4(18),11(13)-eudesmatrien-12-oic acid	C15H20O3	Lipids and lipid-like molecules	0.00277083	0.00417016	0.0020523	0.00299776	0.00102456	0.00156398	0.000670706	0.00108642	1.2073	0.0470407	0.362409	-1.46431	down
Tuberonone	C15H24O2	Terpenoids	0.00398543	0.00307947	0.00264493	0.00323661	1.5743e-05	1.59355e-05	1.57807e-05	1.58197e-05	1.41837	0.0147	0.00488775	-7.67661	down
3-(3,4-Dimethoxyphenyl)-2-propenoic acid	-	-	0.0226723	0.0167843	0.0193756	0.0196107	0.0024563	0.00301049	0.00352168	0.00299616	1.4042	0.000659022	0.152782	-2.71046	down
LysoPE(0:0/14:0)	C19H40NO7P	Lipids and lipid-like molecules	0.0360018	0.0399593	0.0406429	0.038868	0.00777651	0.00538066	0.00626176	0.00647298	1.40997	3.57392e-05	0.166537	-2.58608	down
2-Amino-4-oxo-6-(1',2',3'-trihydroxypropyl)-diquinoid-7,8-dihydroxypterin	C9H15N5O6	Organoheterocyclic compounds	0.0287028	0.0271085	0.02371	0.0265071	0.00577684	0.00880515	0.00736929	0.0073171	1.3885	0.000361143	0.276043	-1.85704	down
Albendazole sulfone	C12H15N3O4S	Organoheterocyclic compounds	0.00241152	0.00270828	0.00184935	0.00232305	0.000329395	0.00115705	0.000282312	0.000589587	1.22363	0.0102912	0.253799	-1.97824	down
4-Methylumbelliferone	C10H8O3	Shikimates and Phenylpropanoids	0.0461228	0.102516	0.0572313	0.0686234	0.0190986	0.00522877	0.0173787	0.013902	1.23508	0.0370826	0.202584	-2.3034	down
Agaritinal	C12H15N3O4	Amino acids, peptides, and analogues	0.00194735	0.00390644	0.00250618	0.00278666	0.000241561	0.00115577	0.000330083	0.000575804	1.22313	0.0274208	0.206629	-2.27489	down
4-Ethyl-2-heptylthiazole	C12H21NS	Organoheterocyclic compounds	0.00536729	0.00673668	0.00554845	0.00588414	0.00324285	0.00170779	0.00298277	0.00264447	1.2656	0.00716488	0.449423	-1.15385	down
Lysyl-Hydroxyproline	C11H21N3O4	Amino acids, peptides, and analogues	0.0261313	0.0443255	0.0396787	0.0367118	0.00240509	0.00213968	0.00235509	0.00229995	1.41014	0.0242214	0.0626488	-3.99657	down
Valyl-Gamma-glutamate	C10H19N3O4	Amino acids, peptides, and analogues	0.00964792	0.00760699	0.00818362	0.00847951	0.00313382	0.0040562	0.00189703	0.00302902	1.30254	0.00333914	0.357216	-1.48513	down
Betamipron	C10H11NO3	Benzenoids	0.0922727	0.159927	0.116664	0.122954	0.0203106	0.0291487	0.0305355	0.0266649	1.36927	0.00861625	0.216868	-2.20511	down
Alpha-N-Phenylacetyl-L-glutamine	C13H16N2O4	Organic acids and derivatives	0.00331299	0.00539886	0.00442308	0.00437831	0.00196061	0.000320315	0.000764643	0.00101519	1.20205	0.0123398	0.231868	-2.10862	down
Avocadyne	C17H32O3	Lipids and lipid-like molecules	0.0765756	0.106566	0.0651819	0.0827744	0.012821	0.0137232	0.0173389	0.0146277	1.39151	0.0299584	0.176717	-2.50049	down
Hypoglycin B	C12H18N2O5	Amino acids, peptides, and analogues	0.00304227	0.00356901	0.00281031	0.00314053	8.90433e-05	0.000419403	0.000338256	0.000282234	1.3249	0.00031099	0.0898683	-3.47604	down
3-Methoxytyrosine	C10H13NO4	Organic acids and derivatives	0.0161417	0.0126555	0.0152095	0.0146689	0.00447697	0.00343669	0.0040939	0.00400252	1.40197	0.000601282	0.272857	-1.87378	down
PI(18:1(11Z)/18:2(9Z,12Z))	C45H81O13P	Lipids and lipid-like molecules	0.0483079	0.0486719	0.0562187	0.0510662	0.0120741	0.0084513	0.00528491	0.00860344	1.37464	0.000195625	0.168476	-2.56938	down
Girinimbine	C18H17NO	Alkaloids and derivatives	0.0108401	0.0185978	0.0183504	0.0159294	0.00112141	0.00133106	0.000828058	0.00109351	1.40068	0.0278666	0.0686472	-3.86466	down
Valyl-Threonine	C9H18N2O4	Amino acids, peptides, and analogues	0.347157	0.410801	0.594592	0.45085	0.0375337	0.0450137	0.0464069	0.0429848	1.40445	0.0313744	0.0953416	-3.39075	down
2-Diethylaminoethanol	-	-	6.32963	11.6172	11.3375	9.76145	1.31281	1.43127	1.67846	1.47418	1.38439	0.0399094	0.151021	-2.72718	down
2-Hydroxycinnamic acid	C9H8O3	Shikimates and Phenylpropanoids	2.49138	3.54974	2.88636	2.97583	0.565147	0.745234	0.859745	0.723375	1.38329	0.00215871	0.243084	-2.04048	down
Ginkgolide M	C20H24O10	Lipids and lipid-like molecules	0.122541	0.165286	0.158204	0.148677	0.0485719	0.046588	0.0458188	0.0469929	1.40137	0.0162096	0.316074	-1.66167	down
5-Hydroxyindoleacetic acid	-	-	0.0159623	0.0231477	0.0207862	0.0199654	0.00117263	1.59355e-05	1.57807e-05	0.000401448	1.27198	0.000807935	0.0201072	-5.63614	down
Betaine	C5H11NO2	Organic acids and derivatives	0.476231	0.484537	0.476554	0.479107	0.0876746	0.083064	0.0718146	0.0808511	1.41732	2.08223e-07	0.168754	-2.56701	down
Ercalcitriol	C28H44O3	Lipids and lipid-like molecules	0.0077627	0.00836423	0.00929721	0.00847471	0.00384346	0.00436673	0.0039534	0.00405453	1.39803	0.000735922	0.478427	-1.06363	down
Eugenin	C11H10O4	Organoheterocyclic compounds	0.00892482	0.00797203	0.00851011	0.00846898	0.000979735	0.00339953	0.00244592	0.00227506	1.25516	0.00120815	0.268635	-1.89628	down
Nor-psi-tropine	C7H13NO	Alkaloids and derivatives	0.0644261	0.0794834	0.112123	0.085344	0.0362839	0.0430314	0.0299925	0.0364359	1.29137	0.0284013	0.42693	-1.22793	down
N-(2-Methylpropyl)acetamide	C6H13NO	Organic acids and derivatives	2.48819	3.01886	2.32604	2.61103	1.01989	1.05735	1.11369	1.06364	1.39567	0.016495	0.407364	-1.29561	down
N-Methylcalystegine C1	C8H15NO5	Alkaloids and derivatives	0.0318791	0.0558073	0.0538672	0.0471845	0.0114625	0.00895236	0.00943975	0.00995153	1.37697	0.0387642	0.210906	-2.24532	down
Cymorcin monoglucoside	C16H24O7	Organic oxygen compounds	0.00360357	0.0042627	0.00355589	0.00380739	0.00209997	0.000866639	0.000988865	0.00131849	1.27669	0.00538269	0.346298	-1.52991	down
alpha-Ketocaproic acid	-	-	1.67377	1.52728	1.56837	1.5898	0.543883	0.547029	0.613645	0.568185	1.41325	3.17794e-05	0.357393	-1.48442	down
N-Methylcalystegine B2	C8H15NO4	Alkaloids and derivatives	0.00589504	0.00495536	0.00396221	0.00493754	0.00211773	0.00240744	0.00234633	0.0022905	1.35013	0.038812	0.463895	-1.10813	down
L-alpha-Aminobutyric acid	-	-	3.54188	5.33567	4.42829	4.43528	1.89182	1.91844	2.09911	1.96979	1.35685	0.0395361	0.444118	-1.17098	down
Biotin amide	C10H17N3O2S	Organoheterocyclic compounds	4.36579	5.70586	4.58146	4.88437	0.0939719	0.119443	0.140535	0.117983	1.41513	0.00746252	0.0241553	-5.37152	down
Masticadienonic acid	C30H46O3	Terpenoids	0.00150994	0.00201536	0.0014719	0.00166573	1.5743e-05	1.59355e-05	1.57807e-05	1.58197e-05	1.41855	0.0110835	0.00949716	-6.71829	down
Nirvanol	C11H12N2O2	Organoheterocyclic compounds	0.0177554	0.0232839	0.0167214	0.0192536	0.00392177	0.00580567	0.00415237	0.00462661	1.38502	0.00232131	0.240299	-2.0571	down
Caffeine	C8H10N4O2	Alkaloids and derivatives	0.00733795	0.0100685	0.00895872	0.0087884	0.000798728	0.00247097	0.00180457	0.00169142	1.3147	0.00158329	0.192461	-2.37736	down
Cucurbic acid	C12H20O3	Lipids and lipid-like molecules	0.0157152	0.0123628	0.0137002	0.0139261	0.00384202	0.00328679	0.00395701	0.00369527	1.40704	0.000506596	0.265349	-1.91404	down
Leucyl-Threonine	C10H20N2O4	Amino acids, peptides, and analogues	0.0195154	0.0125472	0.0205597	0.0175408	0.00206156	0.0018992	0.00236755	0.00210944	1.40176	0.0252567	0.120259	-3.05578	down
Glutaminylphenylalanine	C14H19N3O4	Amino acids, peptides, and analogues	0.0690035	0.0928447	0.0859338	0.082594	0.0111713	0.0225888	0.0236268	0.019129	1.34029	0.00145224	0.231602	-2.11028	down
Aspartyl-Glutamate	-	-	2.23747	3.06148	2.33096	2.54331	0.36022	0.437102	0.478678	0.425333	1.40426	0.0135799	0.167236	-2.58004	down
2,3-Dihydroxy-1-(4-hydroxy-3-methoxyphenyl)-1-propanone	C10H12O5	Organic oxygen compounds	0.00468913	0.00371251	0.00392039	0.00410734	0.00194689	0.00222805	0.00152309	0.00189934	1.34555	0.00361204	0.462426	-1.11271	down
Carotamine	C14H13N3O3	Benzenoids	0.062986	0.0446056	0.0634929	0.0570282	0.00961571	0.0170448	0.0112832	0.0126479	1.36921	0.00255905	0.221784	-2.17278	down
Prolyl-Tyrosine	C14H18N2O4	Amino acids, peptides, and analogues	0.004724	0.00875775	0.00654879	0.00667684	0.00111586	0.000961418	0.00104344	0.00104024	1.39275	0.0400639	0.155798	-2.68225	down
(E)-3,5-Dimethoxystilbene	C16H16O2	Shikimates and Phenylpropanoids	0.0106002	0.00964996	0.00804159	0.00943059	1.5743e-05	0.00107741	1.57807e-05	0.000369643	1.23349	0.000392969	0.0391962	-4.67314	down
Argininosuccinic acid	C10H18N4O6	Amino acids, peptides, and analogues	1.01118	1.28375	1.25056	1.18183	0.0980625	0.143038	0.1509	0.130667	1.40501	0.000274291	0.110563	-3.17706	down
Dopamine	C8H11NO2	Alkaloids and derivatives	0.00746279	0.0148707	0.010612	0.0109818	1.5743e-05	1.59355e-05	0.00164473	0.000558803	1.19798	0.00925573	0.0508844	-4.29663	down
5-Hydroxykynurenine	C10H12N2O4	Organic oxygen compounds	0.013247	0.0146573	0.0129929	0.0136324	0.00183237	0.00292468	0.00214494	0.00230067	1.40137	4.97912e-05	0.168765	-2.56692	down
4-Acetyl-2-methylpyridine	C8H9NO	Organic oxygen compounds	0.149508	0.286744	0.2851	0.240451	0.0737652	0.0172608	0.04389	0.044972	1.25752	0.0155267	0.187032	-2.41864	down
Tetrahydroharmol	C12H14N2O	Alkaloids and derivatives	0.0102547	0.013362	0.0127248	0.0121138	0.00138546	0.00121536	0.00128055	0.00129379	1.41579	0.007456	0.106803	-3.22698	down
Phenylalanyl-Lysine	-	-	0.0108929	0.0245844	0.0195845	0.0183539	1.5743e-05	0.00110823	1.57807e-05	0.000379918	1.26087	0.0450914	0.0206995	-5.59426	down
1-O-Sinapoylglucose	C17H22O10	Shikimates and Phenylpropanoids	0.0340904	0.056616	0.0391708	0.0432924	0.00129431	0.00135731	0.0015508	0.00140081	1.4134	0.025492	0.0323569	-4.94978	down
Phenylalanyl-Serine	C12H16N2O4	Amino acids, peptides, and analogues	0.0147805	0.0245056	0.0151019	0.0181293	0.00351227	0.00633077	0.00670892	0.00551732	1.29587	0.0195999	0.304331	-1.71629	down
4-Hydroxy-2-butenoic acid gamma-lactone	C4H4O2	Organoheterocyclic compounds	0.296414	0.3642	0.315436	0.32535	1.5743e-05	1.59355e-05	1.57807e-05	1.58197e-05	1.41983	0.00382783	4.86238e-05	-14.328	down
Prolyl-Aspartate	C9H14N2O5	Amino acids, peptides, and analogues	0.625362	0.65725	0.618841	0.633818	0.244385	0.276589	0.346858	0.289278	1.37117	0.000448011	0.456405	-1.13161	down
L-Lysopine	C9H18N2O4	Amino acids, peptides, and analogues	0.103612	0.144804	0.121704	0.123373	0.040055	0.0449163	0.0405398	0.041837	1.39418	0.0193059	0.339109	-1.56018	down

## Sheet: Table S2b
Supplementary Table S2b Significant differential metabolites in the comparison VFD vs. NAD.
Compounds	Formula	Class I	VFD1	VFD2	VFD3	AVERAGE	NAD1	NAD2	NAD3	AVERAGE	VIP	P-value	Fold_Change	LogFC	Type
(Â±)8(9)-EET Ethanolamide			0.000322719	0.00036545	0.000536262	0.000408144	0.023062	0.0204482	0.0145941	0.0193681	1.4035	0.0169374	47.4542	5.56846	up
Adipic acid	C06104	Lipids and lipid-like molecules	0.139121	0.14371	0.162127	0.148319	0.366555	0.314563	0.30262	0.327913	1.3871	0.000998051	2.21086	1.14461	up
Choline	C00114	Organic nitrogen compounds	0.518421	0.864139	0.521306	0.634622	1.14596	1.46665	1.34762	1.32008	1.26696	0.00981668	2.0801	1.05665	up
Carbendazim	C10897	Alkaloids and derivatives	0.00130505	0.00128978	0.000919753	0.00117153	0.0456857	0.039563	0.0375005	0.0409164	1.40718	0.00372795	34.9257	5.12622	up
sn-Glycerol3-phosphate			1.62675e-05	1.6375e-05	1.65157e-05	1.6386e-05	0.0394483	0.0440035	0.0331278	0.0388599	1.41076	0.00652573	2371.52	11.2116	up
Palmitoylethanolamide	C16512	Organic acids and derivatives	0.00827319	0.00674567	0.00774184	0.0075869	0.190937	0.256426	0.169091	0.205485	1.40632	0.0171072	27.0841	4.75938	up
Putrescine	C00134	Alkaloids and derivatives	0.00623961	0.00754235	0.00641845	0.00673347	0.0379532	0.0463503	0.0347717	0.0396917	1.40127	0.0100141	5.89469	2.55941	up
LysoPE(18:1(9Z)/0:0)			0.0255937	0.0180706	0.0425396	0.0287346	0.270707	0.286948	0.207473	0.255043	1.37332	0.00086387	8.87579	3.14988	up
Prostaglandin F2a			0.0229206	0.0265402	0.0345474	0.0280027	0.209273	0.287175	0.25084	0.249096	1.39807	0.00897303	8.89541	3.15306	up
Phenylethylamine		Alkaloids and derivatives	0.204176	0.244423	0.34083	0.263143	1.14767	1.57424	1.63481	1.45224	1.37897	0.00169125	5.51883	2.46436	up
Stearoylethanolamide			0.00430708	0.00354481	0.00216484	0.00333891	0.0121604	0.0133565	0.00939321	0.0116367	1.32677	0.00336905	3.48517	1.80123	up
Xanthosine	C01762	Nucleosides, nucleotides, and analogues	0.00930025	0.00882001	0.00366112	0.00726046	0.0279362	0.0424377	0.0344792	0.034951	1.30994	0.00372987	4.81389	2.2672	up
16-Hydroxy hexadecanoic acid			0.404477	0.291602	0.355095	0.350392	3.10657	6.93011	5.69733	5.24467	1.38502	0.0490162	14.968	3.90381	up
2-Hydroxystearic acid	C03045	Lipids and lipid-like molecules	0.35935	0.263106	0.284819	0.302425	1.67181	3.45143	3.06737	2.7302	1.37661	0.0458212	9.0277	3.17436	up
20-Hydroxy-PGE2		Lipids and lipid-like molecules	0.0019553	0.00199306	0.00145476	0.00180104	0.0224553	0.0308733	0.0263374	0.0265553	1.40345	0.00924537	14.7445	3.8821	up
Phenylacetaldehyde	C00601	Shikimates and Phenylpropanoids	0.00559883	0.00800674	0.0281681	0.0139246	0.057589	0.0751607	0.0653021	0.0660173	1.23787	0.00404258	4.74107	2.24521	up
Phenylalanyl-Alanine			0.00040677	0.00157169	0.000990377	0.000989611	0.00348525	0.0054192	0.00461422	0.00450623	1.2569	0.00577907	4.55353	2.18699	up
9,10-Epoxyoctadecenoic acid	C14825	Lipids and lipid-like molecules	12.1377	12.6511	17.3592	14.0493	53.061	84.6299	53.4353	63.7088	1.36777	0.0387276	4.53465	2.18099	up
Phenyllactic acid			0.00256568	0.00260341	0.0027795	0.00264953	0.131832	0.118735	0.163329	0.137966	1.40935	0.00942767	52.0717	5.70243	up
Isoamylamine			0.0332814	0.0435401	0.0865719	0.0544644	0.173789	0.244255	0.311935	0.243326	1.29855	0.0118509	4.46762	2.15951	up
Oxytetracycline	C06624	Shikimates and Phenylpropanoids	0.011046	0.0101491	0.0072707	0.00948862	0.0224481	0.0303609	0.0310756	0.0279615	1.34908	0.0034857	2.94685	1.55917	up
LysoPA(18:1(9Z)/0:0)			0.0160609	0.0109585	0.0175195	0.0148463	0.24099	0.288739	0.229087	0.252939	1.4027	0.00536645	17.0371	4.09061	up
Sucrose	C00089	Nucleosides, nucleotides, and analogues	17.3863	21.289	13.5254	17.4003	59.837	46.5633	55.309	53.9031	1.36338	0.00124987	3.09783	1.63126	up
Prostaglandin D1	C06438	Lipids and lipid-like molecules	0.000670319	0.000934005	0.00142262	0.00100898	0.0142286	0.0218292	0.0228208	0.0196262	1.38969	0.0200298	19.4515	4.28181	up
20-Carboxy-leukotriene B4	C05950	Lipids and lipid-like molecules	0.00106602	0.000853943	0.000674419	0.000864793	0.00245325	0.00351035	0.00304172	0.00300177	1.36213	0.00280341	3.47109	1.79539	up
LysoPE(16:0/0:0)			0.0151634	0.00972757	0.00969771	0.0115296	0.106772	0.108215	0.0804586	0.098482	1.39262	0.000699659	8.5417	3.09452	up
Cholic acid	C00695	Lipids and lipid-like molecules	0.00011286	0.000292984	0.000302151	0.000235998	0.00447024	0.00940626	0.00770968	0.00719539	1.37596	0.0404447	30.4892	4.93023	up
Hexadecanedioic acid	C19615	Lipids and lipid-like molecules	0.00737194	0.00846964	0.00767967	0.00784042	0.109173	0.117117	0.0963303	0.10754	1.40894	0.00358871	13.7161	3.7778	up
LysoPA(16:0/0:0)			0.0663827	0.0565338	0.0622304	0.0617156	0.775376	0.976997	0.668364	0.806913	1.40508	0.0143531	13.0747	3.7087	up
Traumatic acid	C16308	Lipids and lipid-like molecules	0.0156297	0.0197147	0.0116965	0.0156803	0.118567	0.159332	0.122309	0.133403	1.39158	0.000877412	8.50766	3.08876	up
8(R)-Hydroperoxylinoleic acid	C14831	Lipids and lipid-like molecules	0.00307205	0.00314924	0.00388645	0.00336925	0.0443487	0.0696318	0.0782965	0.0640923	1.39949	0.026927	19.0227	4.24965	up
N'-Formylkynurenine	C02406	Organic oxygen compounds	0.00607366	0.00616343	0.0035722	0.00526976	0.0118125	0.0116698	0.0115238	0.0116687	1.29226	0.0164205	2.21428	1.14683	up
16beta-16-Hydroxy-3-oxo-1,12-oleanadien-28-oic acid		Terpenoids	0.00157136	0.00107681	0.00108504	0.0012444	0.00512607	0.0098701	0.0074378	0.00747799	1.36696	0.0433031	6.0093	2.5872	up
Sterebin A		Lipids and lipid-like molecules	0.00749446	0.00751301	0.0123917	0.00913305	0.0224539	0.0362861	0.0220111	0.0269171	1.29643	0.023076	2.94721	1.55935	up
13-L-Hydroperoxylinoleic acid	C04717	Lipids and lipid-like molecules	0.159049	0.164387	0.130517	0.151318	0.410078	0.47526	0.366995	0.417444	1.38186	0.00131087	2.75872	1.464	up
Phenylalanyl-Tryptophan			0.00124268	0.000764121	0.00132814	0.00111165	0.00255545	0.00314061	0.00492864	0.00354157	1.28572	0.0297743	3.18587	1.67169	up
Guaicyl phenylacetate		Benzenoids	0.00095791	0.00100158	0.00109373	0.00101774	0.0026888	0.00303746	0.00290532	0.00287719	1.40398	6.98302e-05	2.82703	1.49929	up
Palmitoleoyl Ethanolamide		Organic nitrogen compounds	0.00221634	0.00232803	0.00387078	0.00280505	0.00462562	0.00726163	0.0064349	0.00610738	1.23074	0.0249231	2.17728	1.12253	up
18-carboxy dinor Leukotriene B4		Lipids and lipid-like molecules	0.000317949	0.000838858	0.00084554	0.000667449	0.00686598	0.00930538	0.00759847	0.00792328	1.36438	0.000617646	11.871	3.56937	up
(S,E)-Zearalenone	C09981	Lipids and lipid-like molecules	0.00027885	0.000112134	0.000116179	0.000169054	0.000656148	0.000554088	0.000906974	0.000705736	1.29135	0.0105402	4.17462	2.06164	up
gamma-Eudesmol rhamnoside		Lipids and lipid-like molecules	0.0100903	0.010389	0.0105594	0.0103462	0.0180501	0.0235522	0.0253902	0.0223308	1.36029	0.0318073	2.15835	1.10993	up
(2'E,4'Z,7'Z,8E)-Colnelenic acid	C16320	Lipids and lipid-like molecules	0.00099668	0.0011089	0.000573049	0.000892878	0.0111334	0.0192405	0.0144327	0.0149356	1.38745	0.0264853	16.7274	4.06414	up
Methylgingerol		Benzenoids	0.00142292	0.00164662	0.00143429	0.00150128	0.00874508	0.00804127	0.00745641	0.00808092	1.40656	6.50041e-05	5.3827	2.42833	up
(9xi,10xi,12xi)-9,10-Dihydroxy-12-octadecenoic acid		Lipids and lipid-like molecules	0.426963	0.38681	0.585515	0.466429	6.11918	9.74527	6.41227	7.42558	1.39776	0.0265354	15.92	3.99277	up
Suspensolide F		Terpenoids	0.00434246	0.00450244	0.00468559	0.00451016	0.0289688	0.026041	0.0294669	0.0281589	1.40943	0.0018881	6.24343	2.64234	up
Prolyl-Threonine		Amino acids, peptides, and analogues	0.000997031	0.000972744	0.000959227	0.000976334	0.0441359	0.0727872	0.0725092	0.0631441	1.40643	0.0225845	64.6747	6.01513	up
N-(gamma-Glutamyl)ethanolamine		Amino acids, peptides, and analogues	0.565106	0.551204	0.523533	0.546614	1.61034	1.59362	1.63379	1.61258	1.40959	3.7674e-07	2.95013	1.56078	up
Obacunone	C08775	Terpenoids	1.62675e-05	0.000162388	1.65157e-05	6.5057e-05	0.0025772	0.00368618	0.00235464	0.00287268	1.32857	0.0196608	44.1563	5.46455	up
Absindiol		Lipids and lipid-like molecules	0.0083515	0.0116106	0.0125129	0.010825	0.136143	0.196086	0.171723	0.167984	1.4011	0.0117141	15.5182	3.95589	up
LysoPE(18:3(6Z,9Z,12Z)/0:0)			0.0213188	0.0154053	0.0154994	0.0174078	0.0841816	0.0752106	0.0608397	0.0734106	1.38422	0.00137746	4.2171	2.07625	up
8,9-DiHETrE	C14773	Lipids and lipid-like molecules	0.0191918	0.0223589	0.0258952	0.022482	0.0656805	0.0842372	0.0619623	0.0706267	1.37734	0.00254272	3.14148	1.65145	up
7,18-Dihydroxykaurenolide			0.00199363	0.00205963	0.002266	0.00210642	0.0136832	0.015095	0.0139014	0.0142265	1.40932	1.09401e-05	6.75388	2.75572	up
1-palmitoylglycerophosphocholine		Lipids and lipid-like molecules	0.0164345	0.0144443	0.0189585	0.0166124	0.0940351	0.0889687	0.0715726	0.0848588	1.39792	0.00059516	5.10816	2.3528	up
[7]-Paradol		Shikimates and Phenylpropanoids	0.00924527	0.00866506	0.00866598	0.00885877	0.0353034	0.0453934	0.0267915	0.0358294	1.37721	0.0373634	4.04452	2.01597	up
gamma-Glutamylphenylalanine		Amino acids, peptides, and analogues	0.00140113	0.00224814	0.00127555	0.00164161	0.00287975	0.00426894	0.00562035	0.00425635	1.23356	0.036819	2.59279	1.37451	up
N5-(4-Methoxybenzyl)glutamine		Amino acids, peptides, and analogues	0.00038436	0.00022412	0.00068457	0.000431017	0.00608853	0.00430488	0.00550223	0.00529854	1.36673	0.000850482	12.2931	3.61978	up
9-Oxohexadecanoic acid		Lipids and lipid-like molecules	0.000535041	0.000474634	0.00034924	0.000452972	0.000779627	0.00138414	0.00113682	0.0011002	1.2702	0.0244203	2.42884	1.28027	up
LysoPC(18:2(9Z,12Z))			6.90852	5.92203	10.3984	7.74298	17.6259	16.5802	15.8724	16.6928	1.29872	0.0035014	2.15587	1.10827	up
N-[(3a,5b,7a,12a)-3,12-dihydroxy-24-oxo-7-(sulfooxy)cholan-24-yl]-Glycine		Lipids and lipid-like molecules	0.00134187	0.00166582	0.000564353	0.00119068	0.00329158	0.00412634	0.00327145	0.00356312	1.22291	0.00533274	2.99251	1.58135	up
Tyrosyl-Gamma-glutamate		Amino acids, peptides, and analogues	1.62675e-05	1.6375e-05	0.00234318	0.000791942	0.00298792	0.00519726	0.00574511	0.00464343	1.08112	0.0282321	5.86335	2.55172	up
8-Isoprostaglandin F2a	C13809	Lipids and lipid-like molecules	0.00621429	0.00792194	0.00892923	0.00768849	0.0369332	0.0500777	0.0429361	0.0433157	1.39349	0.000781976	5.63384	2.49412	up
(10E,12Z)-(9S)-9-Hydroperoxyoctadeca-10,12-dienoic acid		Lipids and lipid-like molecules	0.154578	0.139053	0.15007	0.1479	0.543455	0.545197	0.468558	0.51907	1.40512	0.000133173	3.50959	1.8113	up
2,5-Diisopropylphenol		Terpenoids	0.00503215	0.00593443	0.00683637	0.00593432	0.0261534	0.0406464	0.0259045	0.0309014	1.38068	0.0347653	5.20724	2.38052	up
PC(20:5(5Z,8Z,11Z,14Z,17Z)/18:4(6Z,9Z,12Z,15Z))	C00157	Lipids and lipid-like molecules	0.0242703	0.0181776	0.0261498	0.0228659	0.0711276	0.0861652	0.0634259	0.0735729	1.37212	0.00203048	3.21758	1.68598	up
DHAP(18:0e)		Organic oxygen compounds	0.00256649	0.00278197	0.00220525	0.0025179	0.00525937	0.00397166	0.00599777	0.00507627	1.30772	0.014181	2.01607	1.01154	up
p-Mentha-1,8-dien-10-yl acetate			0.00322097	0.00307495	0.00293603	0.00307732	0.0219834	0.0309669	0.0325195	0.0284899	1.40181	0.0162446	9.25803	3.21071	up
2-Furancarboxaldehyde	C14279	Organic oxygen compounds	0.525602	0.659298	0.441081	0.541993	2.05236	1.62862	1.70929	1.79676	1.37574	0.00097083	3.31509	1.72905	up
PA(18:3(9Z,12Z,15Z)/20:5(5Z,8Z,11Z,14Z,17Z))		Lipids and lipid-like molecules	0.150118	0.100854	0.0546367	0.101869	0.220922	0.203268	0.227644	0.217278	1.15128	0.0155009	2.13291	1.09282	up
Auxin b		Terpenoids	0.00138777	0.00175387	0.00134897	0.00149687	0.00720348	0.00617496	0.00512974	0.00616939	1.3879	0.00158441	4.12153	2.04318	up
Isovalerylglutamic acid		Amino acids, peptides, and analogues	1.62675e-05	1.6375e-05	0.00428476	0.00143914	0.0075809	0.00737722	0.00840307	0.00778706	1.07128	0.0120908	5.41093	2.43588	up
4'-Dihydroabscisic acid		Terpenoids	0.00320221	0.00304129	0.00427999	0.00350783	0.0085537	0.0111838	0.0107946	0.0101774	1.36847	0.00182277	2.90133	1.53671	up
(13E)-11a-Hydroxy-9,15-dioxoprost-13-enoic acid	C04654	Lipids and lipid-like molecules	0.00464853	0.00482861	0.00749053	0.00565589	0.138038	0.227896	0.146249	0.170728	1.39972	0.0287826	30.1858	4.9158	up
(9Z,11E,13E,15Z)-4-Oxo-9,11,13,15-octadecatetraenoic acid		Lipids and lipid-like molecules	0.000783058	0.00253955	0.00226306	0.00186189	0.0267247	0.0372537	0.0214269	0.0284684	1.35543	0.0278373	15.2901	3.93452	up
N-Acetylvaline		Amino acids, peptides, and analogues	1.62675e-05	1.6375e-05	1.65157e-05	1.6386e-05	0.00783718	0.0133222	0.0113319	0.0108304	1.40936	0.0212772	660.954	9.3684	up
Citalopram propionic acid		Organoheterocyclic compounds	0.0010902	0.000695981	0.000803187	0.000863122	0.00606999	0.00593644	0.00361943	0.00520862	1.37268	0.0296607	6.03463	2.59326	up
3,4-Dihydro-2,2,5,7,8-pentamethyl-2H-1-benzopyran-6-ol			0.00152138	0.00205239	0.00188176	0.00181851	0.0145978	0.0227157	0.0198258	0.0190464	1.39811	0.0181353	10.4736	3.38869	up
Ubiquinone-1	C00399	Lipids and lipid-like molecules	0.0146501	0.00785267	0.00880568	0.0104362	0.0149424	0.0242769	0.0248122	0.0213438	1.15859	0.047015	2.04518	1.03223	up
2-Methyl-5-(1-propenyl)pyrazine		Organoheterocyclic compounds	0.00103528	0.00352252	0.0027235	0.0024271	0.105358	0.131967	0.10731	0.114878	1.38568	0.00547253	47.3316	5.56473	up
LysoPA(18:2(9Z,12Z)/0:0)	C00416	Lipids and lipid-like molecules	0.0199724	0.0192412	0.0202669	0.0198268	0.821295	0.945308	0.764534	0.843712	1.41029	0.00416981	42.554	5.41122	up
Dihydrocapsaicin	C16952	Benzenoids	0.0164192	0.0120167	0.0111446	0.0131935	0.0201435	0.042155	0.0397321	0.0340102	1.21896	0.0437436	2.5778	1.36614	up
Dehydronuciferine		Alkaloids and derivatives	0.0025247	0.00659376	0.00227217	0.00379688	0.0249195	0.0320057	0.0184368	0.0251207	1.31905	0.00686372	6.61613	2.72599	up
LysoPE(0:0/14:0)		Lipids and lipid-like molecules	0.00266225	0.00221245	0.00292532	0.00260001	0.00777651	0.00538066	0.00626176	0.00647298	1.35364	0.00606304	2.4896	1.31591	up
2-Amino-4-oxo-6-(1',2',3'-trihydroxypropyl)-diquinoid-7,8-dihydroxypterin	C05253	Organoheterocyclic compounds	0.00137306	0.00117857	0.00207352	0.00154172	0.00577684	0.00880515	0.00736929	0.0073171	1.36479	0.00323289	4.74607	2.24673	up
Alnustone		Shikimates and Phenylpropanoids	0.00431723	0.00386069	0.00243387	0.00353726	0.0108067	0.0145606	0.0118253	0.0123975	1.34768	0.00213034	3.50483	1.80935	up
Euglobal IVa		Organic acids and derivatives	0.00482882	0.00274789	0.00396009	0.0038456	0.0138469	0.0193721	0.019595	0.0176047	1.36579	0.00222952	4.57787	2.19468	up
3-Methyluridine		Nucleosides, nucleotides, and analogues	0.00726949	0.00412129	0.002223	0.00453793	0.0284925	0.0459834	0.0387399	0.0377386	1.33763	0.00327437	8.31627	3.05594	up
2-Ethoxy-4-(methoxymethyl)phenol		Benzenoids	0.00620449	0.00993025	0.00617839	0.00743771	0.0408366	0.040579	0.0500051	0.0438069	1.38503	0.000404331	5.88984	2.55823	up
Quinceoxepine		Organic oxygen compounds	0.00911072	0.00949029	0.0108429	0.00981465	0.0867279	0.103296	0.0942856	0.0947699	1.40827	0.00287662	9.65596	3.27142	up
9-HODE		Lipids and lipid-like molecules	0.0132209	0.0123293	0.0204003	0.0153168	0.067438	0.0904593	0.074234	0.0773771	1.37902	0.00104508	5.05177	2.33679	up
gamma-L-Glutamyl-L-pipecolic acid		Amino acids, peptides, and analogues	0.0218986	0.019642	0.0166491	0.0193966	0.0802899	0.0826396	0.0805534	0.081161	1.4021	3.36458e-06	4.18429	2.06498	up
DL-2-Aminooctanoic acid			0.141858	0.139233	0.111291	0.130794	0.270981	0.3369	0.285267	0.297716	1.36905	0.00169848	2.27622	1.18664	up
2-(3-Phenylpropyl)tetrahydrofuran		Benzenoids	0.00209136	0.00138589	0.00173004	0.00173576	0.00340174	0.0050999	0.00545726	0.00465296	1.31633	0.0118714	2.68065	1.42258	up
Avocadyne		Lipids and lipid-like molecules	0.00182426	0.00100385	0.00031763	0.00104858	0.012821	0.0137232	0.0173389	0.0146277	1.32457	0.000719261	13.95	3.80219	up
3,7-Dihydroxy-12-oxocholanoic acid		Lipids and lipid-like molecules	0.001306	0.000961571	0.0011232	0.00113026	0.0143882	0.0131058	0.0113584	0.0129508	1.40545	0.00501647	11.4583	3.51832	up
Hexamethylquercetagetin		Shikimates and Phenylpropanoids	26.791	32.6275	20.3841	26.6009	84.8469	68.3897	77.0751	76.7706	1.35799	0.00106541	2.88602	1.52908	up
6-O-Methylcodeine		Alkaloids and derivatives	0.000167444	1.6375e-05	1.65157e-05	6.67782e-05	0.000977435	0.000875893	0.00122856	0.0010273	1.27948	0.00117157	15.3837	3.94333	up
[10]-Gingerol			0.0342646	0.0320676	0.0305519	0.0322947	0.0573775	0.0746301	0.0807793	0.070929	1.3586	0.0289231	2.1963	1.13508	up
CPA(16:0/0:0)		Lipids and lipid-like molecules	0.0168165	0.0147905	0.0165597	0.0160556	0.196716	0.227934	0.162898	0.195849	1.40625	0.0106665	12.1982	3.6086	up
LysoPE(16:1(9Z)/0:0)		Lipids and lipid-like molecules	0.0331685	0.0259787	0.0440968	0.0344147	0.583708	0.661151	0.525839	0.590233	1.40212	0.00435356	17.1506	4.10019	up
PI(18:1(11Z)/18:2(9Z,12Z))	C00626	Lipids and lipid-like molecules	0.00337545	1.6375e-05	0.000640442	0.00134409	0.0120741	0.0084513	0.00528491	0.00860344	1.00453	0.030622	6.40094	2.67828	up
Oxyhumulinic acid		Organic oxygen compounds	0.000592173	0.000482099	0.000974716	0.000682996	0.00166928	0.00124355	0.00124065	0.00138449	1.20001	0.0272704	2.02709	1.01941	up
17a-Hydroxypregnenolone			0.0114596	0.0101011	0.00770217	0.0097543	0.0202406	0.0306157	0.0248966	0.025251	1.33015	0.00833815	2.5887	1.37223	up
LysoPC(18:1(9Z))			0.0139657	1.6375e-05	0.0547542	0.0229121	0.527053	0.45819	0.376597	0.453947	1.02454	0.000752162	19.8125	4.30834	up
5,12-dihydroxy-6,8,10,14,17-eicosapentaenoic acid			0.00880405	0.00451437	0.00272433	0.00534758	0.0597325	0.110295	0.0805258	0.0835179	1.3617	0.0318489	15.6179	3.96513	up
Acetaldehyde butyl phenethyl acetal			0.0030173	0.00312578	0.00506493	0.003736	0.00800458	0.00906689	0.00775986	0.00827711	1.30121	0.00427014	2.2155	1.14763	up
LysoPC(20:2(11Z,14Z))	C04230	Lipids and lipid-like molecules	0.00709284	0.00611191	0.00811577	0.00710684	0.0268763	0.020706	0.0190288	0.0222037	1.37508	0.00354758	3.12427	1.64352	up
1-(9Z,12Z,15Z-octadecatrienoyl)-glycero-3-phosphate		Lipids and lipid-like molecules	0.00597479	0.0124932	0.00976069	0.00940955	0.0215101	0.0343289	0.0216735	0.0258375	1.25263	0.0241274	2.74588	1.45727	up
CPA(18:0/0:0)		Lipids and lipid-like molecules	0.00137128	0.000927084	0.00107129	0.00112322	0.0045239	0.00542182	0.00359088	0.0045122	1.37333	0.00339373	4.01721	2.0062	up
11,14,15-THETA	C14814	Lipids and lipid-like molecules	0.00488992	0.0417278	0.0688107	0.0384761	0.35306	0.43632	0.323777	0.371052	1.21079	0.00098419	9.6437	3.26959	up
(9R,10S,12Z)-9,10-Dihydroxy-8-oxo-12-octadecenoic acid		Lipids and lipid-like molecules	0.000525809	0.000393446	0.00015998	0.000359745	0.00258891	0.00344711	0.00265201	0.00289601	1.33601	0.0010206	8.05018	3.00902	up
L-Thyronine		Amino acids, peptides, and analogues	1.62675e-05	1.6375e-05	0.00055562	0.000196088	0.00517689	0.00386348	0.00280157	0.00394731	1.23543	0.00615926	20.1304	4.3313	up
7-Methylinosine		Lipids and lipid-like molecules	0.00536634	0.00532725	0.00558266	0.00542542	0.0160923	0.0243463	0.0153112	0.0185833	1.37087	0.0449244	3.42522	1.7762	up
3,4-Dimethyl-5-pentyl-2-furannonanoic acid		Lipids and lipid-like molecules	0.0453968	0.0465509	0.177548	0.0898319	0.291976	0.864119	0.656828	0.604308	1.23884	0.0409135	6.72709	2.74998	up
Methylglutaric acid			0.0847232	0.0733169	0.0670236	0.0750212	0.231888	0.259776	0.189716	0.227127	1.38167	0.00193272	3.0275	1.59813	up
12-HETE		Lipids and lipid-like molecules	0.00537593	0.00579225	0.00807599	0.00641472	0.0183886	0.027083	0.0159104	0.0204606	1.33199	0.0158038	3.18964	1.67339	up
11,12-EpETrE		Lipids and lipid-like molecules	0.0318931	0.0484264	0.0748462	0.0517219	0.190535	0.265888	0.180078	0.212167	1.32088	0.00574149	4.10208	2.03635	up
Terephthalic acid		Shikimates and Phenylpropanoids	0.00746548	0.00844583	0.0120816	0.00933096	0.0269816	0.0364359	0.0338328	0.0324167	1.36261	0.00184442	3.47411	1.79664	up
Trehalose	C01083	Nucleosides, nucleotides, and analogues	0.304787	0.391209	0.238663	0.311553	1.14291	1.00182	1.03857	1.0611	1.37175	0.000254014	3.40584	1.76801	up
O-Arachidonoyl Ethanolamine		Lipids and lipid-like molecules	0.00226617	0.00152636	0.00134164	0.00171139	0.00498641	0.00513029	0.00331811	0.00447827	1.29345	0.0128522	2.61674	1.38777	up
Nirvanol		Organoheterocyclic compounds	0.00138368	0.00255335	0.00212388	0.0020203	0.00392177	0.00580567	0.00415237	0.00462661	1.25199	0.0189881	2.29006	1.19538	up
5,15-DiHETE		Lipids and lipid-like molecules	0.00319532	0.00572526	0.00455208	0.00449088	0.0249793	0.0386425	0.0289487	0.0308568	1.37784	0.00307088	6.87099	2.78052	up
gamma-Crocetin		Terpenoids	0.00026227	0.000255766	0.000201454	0.00023983	0.0015244	0.00248047	0.00239478	0.00213322	1.39204	0.0246625	8.8947	3.15295	up
(6beta,8alpha)-6-Hydroxy-7(11)-eremophilen-12,8-olide		Lipids and lipid-like molecules	0.00303803	0.00181522	0.00267701	0.00251008	0.0079833	0.011729	0.0104403	0.0100509	1.36119	0.00286134	4.0042	2.00151	up
15-Methylpalmitate		Lipids and lipid-like molecules	0.456863	0.396311	0.468811	0.440662	1.65031	2.45711	2.32672	2.14471	1.39078	0.020167	4.86702	2.28304	up
gamma-Carboxyglutamic acid		Amino acids, peptides, and analogues	0.0129856	0.0132128	0.016089	0.0140958	0.0332243	0.0282281	0.0266214	0.0293579	1.36647	0.00236438	2.08275	1.05849	up
N-Acetyl-L-glutamate 5-semialdehyde	C01250	Amino acids, peptides, and analogues	0.0456236	0.0573168	0.0364722	0.0464709	0.121027	0.102799	0.106974	0.110267	1.34368	0.00145308	2.37282	1.2466	up
Enterodiol	C18166	Shikimates and Phenylpropanoids	0.00125502	0.000535605	0.000383536	0.000724719	0.00137787	0.00256872	0.00277958	0.00224206	1.16244	0.041524	3.09369	1.62933	up
14alpha-Hydroxyixocarpanolide			0.00231333	0.00184852	0.00142209	0.00186131	0.00447004	0.00504029	0.00509661	0.00486898	1.35103	0.000767201	2.61588	1.3873	up
Glutaminylphenylalanine		Amino acids, peptides, and analogues	0.00853045	0.00738215	0.00625256	0.00738838	0.0111713	0.0225888	0.0236268	0.019129	1.22451	0.0439735	2.58906	1.37243	up
Gamma-Linolenic acid	C06426	Lipids and lipid-like molecules	0.0498608	0.0488087	0.0625945	0.0537547	0.212321	0.313963	0.238123	0.254802	1.38867	0.0204421	4.74009	2.24491	up
Austroinulin		Lipids and lipid-like molecules	0.00318728	0.00345378	0.00902516	0.00522207	0.0180997	0.0444663	0.0409285	0.0344982	1.28502	0.0259879	6.60622	2.72382	up
Lactapiperanol D			0.00119694	0.00108722	0.00107299	0.00111905	0.00398069	0.00574734	0.00446315	0.00473039	1.39348	0.0201775	4.22715	2.07969	up
(2E,8Z)-Decadiene-4,6-diyn-1-yl 3-methylbutanoate		Lipids and lipid-like molecules	0.00108677	1.6375e-05	1.65157e-05	0.000373222	0.0240723	0.0387906	0.0447195	0.0358608	1.28673	0.028286	96.0845	6.58623	up
(1beta,4E,8beta,10alpha)-1,10-Epoxy-4,11(13)-germacradien-12,8-olide			0.00326529	0.0105633	0.022078	0.0119689	0.127999	0.15396	0.122035	0.134665	1.30251	0.000398019	11.2513	3.49201	up
12R-hydroxy-5Z,8Z,12Z-eicosatrienoic acid		Lipids and lipid-like molecules	0.00289854	0.003304	0.00222058	0.00280771	0.0106283	0.0132039	0.00790627	0.0105795	1.35574	0.00761788	3.76802	1.91381	up
11,12,15-THETA	C14782	Lipids and lipid-like molecules	0.00570696	0.0364967	0.0588516	0.0336851	0.462773	0.688244	0.382885	0.511301	1.2736	0.00673818	15.1789	3.92399	up
(14alpha,17beta,20S,22R)-14,20-Epoxy-17-hydroxy-1-oxowitha-3,5,24-trienolide			0.00105111	0.00203723	0.00234399	0.00181078	0.0047187	0.00809039	0.00777566	0.00686158	1.28935	0.0115496	3.7893	1.92193	up
Tyrosyl-Hydroxyproline		Amino acids, peptides, and analogues	0.00426249	0.00313397	0.00325327	0.00354991	0.0279284	0.0156609	0.0231251	0.0222381	1.37951	0.0334778	6.26442	2.64718	up
2-(4-Hydroxyphenyl)-3,6-dimethoxy-8,8-dimethyl-4H,8H-benzo[1,2-b:3,4-b']dipyran-4-one		Shikimates and Phenylpropanoids	0.00324812	0.00252815	0.00131213	0.0023628	0.00686594	0.00806455	0.00614541	0.0070253	1.26636	0.00422533	2.9733	1.57206	up
Cavipetin C		Terpenoids	0.000173607	0.00057845	0.000424822	0.000392293	0.00804401	0.00718654	0.00648671	0.00723909	1.37112	0.000124365	18.4533	4.2058	up
Ipomeamaronolide		Organoheterocyclic compounds	0.00457697	0.0140583	0.0273096	0.015315	0.146018	0.176616	0.141952	0.154862	1.30475	0.000398626	10.1118	3.33797	up
5-O-Methylembelin		Organic oxygen compounds	0.00335012	0.00220339	0.00330275	0.00295209	0.0105265	0.013689	0.0117804	0.0119986	1.37829	0.000804707	4.06446	2.02306	up
L-Lysopine		Amino acids, peptides, and analogues	0.0165523	0.0253169	0.0169168	0.0195953	0.040055	0.0449163	0.0405398	0.041837	1.32291	0.00239515	2.13505	1.09427	up
(3b,6b,8b,12a)-8,12-Epoxy-7(11)-eremophilene-6-angeloyloxy-8,12-dimethoxy-3-ol		Organoheterocyclic compounds	1.62675e-05	0.00130125	0.00156237	0.000959963	0.0371218	0.0527974	0.0267773	0.0388988	1.19238	0.0370591	40.5212	5.3406	up
L-prolyl-L-proline	C10H16N2O3	Amino acids, peptides, and analogues	0.0163084	0.0167634	0.0153855	0.0161524	0.00318651	0.00723754	0.00373204	0.0047187	1.31499	0.00101296	0.292136	-1.77529	down
Dihydrolipoate			0.00292498	0.00235744	0.00301665	0.00276635	0.000791395	0.000875998	0.000473576	0.000713656	1.35178	0.00102286	0.257977	-1.95468	down
Picolinic acid	C6H5NO2	Organoheterocyclic compounds	12.031	17.0482	14.9009	14.66	2.02274	2.613	2.83218	2.48931	1.39333	0.00117156	0.169802	-2.55807	down
L-Phenylalanine	C9H11NO2	Amino acids, peptides, and analogues	31.0114	33.6065	31.265	31.961	10.1011	12.4775	13.4245	12.001	1.38903	0.000101275	0.375491	-1.41315	down
Tryptamine	C10H12N2	Alkaloids and derivatives	2.30414	2.23111	1.61879	2.05135	0.294043	0.290039	0.306193	0.296758	1.40168	0.0149578	0.144665	-2.78921	down
L-Threonine	C4H9NO3	Amino acids, peptides, and analogues	1.01304	1.18082	1.07477	1.08954	0.212285	0.291911	0.279902	0.261366	1.39528	0.00011259	0.239886	-2.05958	down
5'-Methylthioadenosine	C11H15N5O3S	Nucleosides, nucleotides, and analogues	4.09141	4.71253	4.83037	4.54477	0.656102	0.155725	0.706859	0.506229	1.30349	0.000151923	0.111387	-3.16635	down
DL-Tryptophan	C11H12N2O2	Amino acids, peptides, and analogues	4.73263	4.7982	4.73183	4.75422	0.827603	1.20004	1.36405	1.13056	1.3824	0.00161432	0.237802	-2.07217	down
Caryophyllene alpha-oxide	C15H24O	Lipids and lipid-like molecules	5.70148	5.02225	5.82267	5.51547	1.5743e-05	0.0394357	1.57807e-05	0.0131558	1.25502	0.00199364	0.00238525	-8.71165	down
Propionylcarnitine	C10H19NO4	Lipids and lipid-like molecules	6.35335	7.89024	6.90664	7.05007	0.237527	0.212162	0.249991	0.233227	1.40966	0.00429909	0.0330814	-4.91783	down
L-Acetylcarnitine			2.91964	2.62826	1.98166	2.50985	0.355856	0.220038	0.227795	0.267896	1.39083	0.0132476	0.106738	-3.22785	down
L-Proline	C5H9NO2	Amino acids, peptides, and analogues	5.61413	6.01234	5.76424	5.7969	0.734935	0.739975	0.995951	0.82362	1.40366	4.26308e-06	0.142079	-2.81523	down
3-Amino-2-piperidone	C5H10N2O	Alkaloids and derivatives	1.07793	1.24817	1.2245	1.18353	0.118278	0.101002	0.00531273	0.0748642	1.21139	6.43271e-05	0.0632549	-3.98268	down
2-[(5-Methylsulfinyl)-4-penten-2-ynylidene]-1,6-dioxaspiro[4.4]non-3-ene	C13H14O3S	Organic oxygen compounds	0.0592862	0.0488145	0.0445973	0.0508993	0.0220783	0.0242551	0.0236525	0.0233286	1.37572	0.0221979	0.458329	-1.12555	down
L-Aspartic acid	C4H7NO4	Amino acids, peptides, and analogues	16.8637	20.4276	22.2376	19.843	6.92357	7.05651	7.27214	7.08408	1.39275	0.0146681	0.357007	-1.48598	down
5-Butyltetrahydro-2-oxo-3-furancarboxylic acid	C9H14O4	Organoheterocyclic compounds	0.108054	0.114204	0.0904828	0.104247	0.0186328	0.0271198	0.0348272	0.0268599	1.35895	0.000810187	0.257656	-1.95648	down
Ornithine	C5H12N2O2	Amino acids, peptides, and analogues	6.45913	6.89917	6.51936	6.62589	0.870612	0.805067	1.11579	0.93049	1.40398	4.41826e-06	0.140432	-2.83205	down
Azelaic acid	C9H16O4	Lipids and lipid-like molecules	3.71149	4.71958	5.05927	4.49678	2.32924	2.20579	1.73845	2.09116	1.33572	0.00557409	0.465035	-1.10459	down
Acetylcholine	C7H16NO2	Organic nitrogen compounds	0.57663	0.830303	0.718768	0.708567	1.5743e-05	1.59355e-05	1.57807e-05	1.58197e-05	1.41083	0.0105634	2.23264e-05	-15.4509	down
L-Histidine	C6H9N3O2	Amino acids, peptides, and analogues	13.7985	14.9178	14.1125	14.2762	4.06124	5.08906	6.02442	5.05824	1.37795	0.000150323	0.354312	-1.49691	down
Thiamine	C12H17N4OS	Organoheterocyclic compounds	0.00219017	0.00240441	0.00246378	0.00235279	1.5743e-05	0.000163708	1.57807e-05	6.50773e-05	1.32344	1.88717e-05	0.0276597	-5.17607	down
Benzaldehyde	C7H6O	Benzenoids	0.249687	0.281115	0.266745	0.265849	0.0775144	0.0944928	0.0995846	0.0905306	1.39482	9.97155e-05	0.340534	-1.55413	down
(2-{[3-(3,4-dihydroxyphenyl)prop-2-enoyl]oxy}ethyl)trimethylazanium	C14H20NO4	Shikimates and Phenylpropanoids	0.0254403	0.0266143	0.0234891	0.0251813	0.013939	0.00264241	0.00515329	0.0072449	1.17939	0.00717404	0.28771	-1.79731	down
4-Hydroxycinnamic acid	C9H8O3	Shikimates and Phenylpropanoids	0.204673	0.197632	0.186543	0.196283	0.0305456	0.0605369	0.0844054	0.058496	1.28022	0.00111143	0.298019	-1.74652	down
L-Arginine	C6H14N4O2	Amino acids, peptides, and analogues	4.53181	4.37974	7.52092	5.47749	0.351143	2.42901	2.22939	1.66985	1.04867	0.0353297	0.304856	-1.7138	down
Racemethionine			0.0493578	0.0820262	0.0855172	0.0723004	0.0341466	0.0262688	0.0389971	0.0331375	1.23493	0.03176	0.458331	-1.12554	down
Isobutyryl-L-carnitine	C11H21NO4	Lipids and lipid-like molecules	12.6453	12.8211	8.73001	11.3988	1.02822	1.88435	1.9765	1.62969	1.37005	0.00203984	0.14297	-2.80621	down
H-PHE-PRO-OH			0.0094673	0.0116176	0.00995567	0.0103468	0.00324717	0.00179779	0.00335072	0.00279856	1.34605	0.000779136	0.270475	-1.88643	down
Ergothioneine	C9H15N3O2S	Amino acids, peptides, and analogues	0.0408921	0.0430783	0.0434431	0.0424712	0.0121451	0.0124756	0.00914461	0.0112551	1.39502	1.92775e-05	0.265006	-1.91591	down
L-Octanoylcarnitine			0.0562085	0.054618	0.0365028	0.0491097	0.0010598	0.00159452	0.00148694	0.00138042	1.40364	0.0170338	0.0281089	-5.15283	down
2-Methylbutyroylcarnitine	C12H23NO4	Lipids and lipid-like molecules	13.0483	13.8057	11.5647	12.8062	2.57054	3.56529	4.56947	3.56844	1.36359	0.000455957	0.278649	-1.84348	down
L-Tyrosine	C9H11NO3	Amino acids, peptides, and analogues	19.8205	20.9051	21.2759	20.6672	5.99983	8.37764	9.27643	7.88463	1.36185	0.000281888	0.381505	-1.39023	down
Allyl isothiocyanate	C4H5NS	Organosulfur compounds	6.33707	6.34768	6.10301	6.26259	2.22737	2.51431	3.07033	2.604	1.38044	0.000148023	0.415803	-1.26603	down
3-Phosphoglyceric acid	C3H7O7P	Lipids and lipid-like molecules	1.67428	1.78742	1.90949	1.7904	0.305525	0.318769	0.313089	0.312461	1.40952	0.00204735	0.174521	-2.51853	down
Acetylphosphate			0.121344	0.125803	0.151297	0.132815	0.0324858	0.0286783	0.0274641	0.0295427	1.40174	0.00039855	0.222435	-2.16854	down
D-Glycero-D-galacto-heptitol	C7H16O7	Organic oxygen compounds	0.00250513	0.00228196	0.00215266	0.00231325	0.000859673	0.00175947	0.000819873	0.00114634	1.17983	0.0226342	0.495553	-1.01289	down
N-Acetyl-2,6-diethylaniline	C12H17NO	Benzenoids	0.00387522	0.00462572	0.00566748	0.00472281	0.000936769	0.00134407	0.00107131	0.00111738	1.38034	0.00249652	0.236592	-2.07952	down
Serotonin	C10H12N2O	Alkaloids and derivatives	0.00497889	0.00617017	0.00399446	0.00504784	0.00272918	0.00103525	0.000997611	0.00158735	1.23118	0.0151812	0.314461	-1.66905	down
D-Fructose 2,6-bisphosphate	C6H14O12P2	Organic oxygen compounds	0.137655	0.120377	0.148175	0.135403	0.0797205	0.0517151	0.0494084	0.0602813	1.31109	0.00405753	0.445201	-1.16747	down
DL-Dopa	C9H11NO4	Amino acids, peptides, and analogues	0.497163	0.622143	0.604734	0.57468	0.133854	0.208435	0.229426	0.190572	1.34419	0.00139362	0.331613	-1.59243	down
Adenylsuccinic acid	C14H18N5O11P	Benzenoids	0.0204556	0.0189953	0.020228	0.019893	0.00919629	0.00875399	0.0101519	0.00936738	1.39903	6.75516e-05	0.470889	-1.08654	down
4-Methylbenzaldehyde	C8H8O	Benzenoids	0.310986	0.320095	0.313643	0.314908	0.001876	0.00274451	0.0026269	0.0024158	1.40941	6.41232e-05	0.00767146	-7.02628	down
S-Adenosylmethionine	C15H22N6O5S	Nucleosides, nucleotides, and analogues	0.0300778	0.0420336	0.0291328	0.033748	0.00298581	0.00192871	0.00378762	0.00290071	1.3879	0.0163561	0.085952	-3.54032	down
Styrene	C8H8	Benzenoids	0.933214	0.960916	0.953129	0.949086	1.5743e-05	1.59355e-05	1.57807e-05	1.58197e-05	1.41106	7.55246e-05	1.66684e-05	-15.8725	down
2-Aminonaphthalene	C10H9N	Benzenoids	12.8544	12.4817	8.95576	11.4306	1.95401	0.553927	2.03951	1.51582	1.30588	0.00174073	0.13261	-2.91474	down
2-Pyridylacetic acid	C7H7NO2	Organoheterocyclic compounds	0.0635874	0.0976211	0.0870934	0.0827673	0.0120635	0.0176384	0.0103915	0.0133645	1.37782	0.00252408	0.161471	-2.63066	down
L-Threo-3-Phenylserine	C9H11NO3	Amino acids, peptides, and analogues	0.0167667	0.0217156	0.0245571	0.0210131	0.00688692	0.00907337	0.0068825	0.00761426	1.35599	0.00497378	0.362357	-1.46451	down
Isofebrifugine			0.00544833	0.00583004	0.00569055	0.00565631	0.00024277	0.00114251	0.000247363	0.000544215	1.31407	8.89464e-05	0.0962138	-3.37761	down
L-Alanine			1.63011	1.42179	1.17651	1.40947	0.565494	0.650306	0.773939	0.663246	1.3335	0.00665952	0.470563	-1.08754	down
Indole	C8H7N	Alkaloids and derivatives	0.339674	0.317477	0.307066	0.321406	0.0659379	0.0539248	0.057569	0.0591439	1.40675	1.38706e-05	0.184016	-2.44209	down
Uridine diphosphate glucuronic acid			0.110144	0.104655	0.101006	0.105268	0.0221257	0.0167686	0.0226696	0.0205213	1.4008	1.29382e-05	0.194942	-2.35888	down
L-Kynurenine	C10H12N2O3	Amino acids, peptides, and analogues	0.249723	0.271003	0.310772	0.277166	0.00566738	0.010626	0.0116658	0.00931973	1.39804	0.0041032	0.0336251	-4.89432	down
5-[2H-Pyrrol-4-(3H)-ylidenemethyl]-2-furanmethanol	C10H11NO2	Organoheterocyclic compounds	0.00464968	0.00289098	0.00365221	0.00373096	0.0012571	0.0019715	0.00182308	0.0016839	1.2661	0.0208995	0.451331	-1.14774	down
Riboflavin	C17H20N4O6	Alkaloids and derivatives	0.0303384	0.0188574	0.014649	0.0212816	0.00593792	0.000589845	0.00450186	0.00367654	1.14239	0.0237102	0.172757	-2.53318	down
Leucyl-Histidine	C12H20N4O3	Amino acids, peptides, and analogues	0.00363595	0.00378453	0.0054527	0.00429106	0.000392939	0.000372335	0.00126207	0.000675782	1.30187	0.0051752	0.157486	-2.6667	down
3-Hydroxyisovalerylcarnitine	C12H24NO5	Lipids and lipid-like molecules	0.0597683	0.0513406	0.0539966	0.0550352	0.0168275	0.0228063	0.0240977	0.0212438	1.36898	0.00054168	0.386005	-1.37331	down
gamma-Aminobutyric acid			0.80546	0.696331	0.386101	0.629298	0.167134	0.226911	0.23191	0.208651	1.28077	0.0298289	0.331562	-1.59265	down
Monoethylhexyl phthalic acid			0.0322513	0.0361526	0.0454031	0.0379357	0.0144312	0.020477	0.0145162	0.0164748	1.32452	0.00806717	0.434283	-1.20329	down
Diethyl fumarate	C8H12O4	Lipids and lipid-like molecules	0.0778729	0.0752078	0.0590132	0.070698	0.00207675	0.0127432	0.00319141	0.00600378	1.31047	0.000679786	0.0849215	-3.55773	down
4-Hydroxybenzaldehyde	C7H6O2	Shikimates and Phenylpropanoids	0.919295	0.967979	1.00568	0.964318	0.253739	0.338466	0.37491	0.322372	1.37942	0.000125455	0.3343	-1.58078	down
Hydroxykynurenine			0.063532	0.0824737	0.0842908	0.0767655	0.0153227	0.0135265	0.0192595	0.0160362	1.38997	0.000894051	0.208899	-2.25912	down
(2R,3R,4R)-2-Amino-4-hydroxy-3-methylpentanoic acid			0.0351507	0.0394395	0.0373137	0.0373013	0.00869802	0.0172805	0.0177922	0.0145903	1.27354	0.00207945	0.391146	-1.35422	down
2',4-Dihydroxy-4',6'-dimethoxy-3'-prenylchalcone	C22H24O5	Shikimates and Phenylpropanoids	0.0280076	0.026487	0.0272977	0.0272641	1.5743e-05	1.59355e-05	1.57807e-05	1.58197e-05	1.41103	0.000259794	0.00058024	-10.7511	down
(2R,2'S)-Isobuteine	C7H13NO4S	Amino acids, peptides, and analogues	0.0191288	0.0274027	0.0293071	0.0252796	0.00371627	0.0046862	0.00612596	0.00484281	1.37337	0.00309059	0.19157	-2.38405	down
PC(22:6(4Z,7Z,10Z,13Z,16Z,19Z)/18:3(6Z,9Z,12Z))	C48H78NO8P	Lipids and lipid-like molecules	0.0293913	0.0333671	0.0262399	0.0296661	0.0119344	0.00866905	0.00632312	0.00897552	1.34393	0.00140406	0.302551	-1.72475	down
5'-Deoxy-5'-(methylsulfinyl)adenosine			0.0809738	0.115121	0.103681	0.0999254	0.0170605	0.00395654	0.0159551	0.012324	1.29634	0.00129043	0.123332	-3.01938	down
Alpha-Hydroxyisobutyric acid	C4H8O3	Organic acids and derivatives	17.3587	19.3728	17.5753	18.1022	1.68057	0.756332	0.994684	1.14386	1.39151	1.6821e-05	0.0631889	-3.98418	down
PC(20:5(5Z,8Z,11Z,14Z,17Z)/20:3(5Z,8Z,11Z))	C48H80NO8P	Lipids and lipid-like molecules	0.0339987	0.0373621	0.0318106	0.0343905	0.00224335	0.00112523	0.00148139	0.00161666	1.39879	3.77069e-05	0.0470089	-4.41092	down
3,4-Dihydro-2H-1-benzopyran-2-one			0.239041	0.236799	0.222624	0.232821	0.0620994	0.0734763	0.0915067	0.0756941	1.38364	9.52878e-05	0.325117	-1.62097	down
(-)-(Z)-Tetrahydro-6-(2-pentenyl)-2H-pyran-2-one	C10H16O2	Organoheterocyclic compounds	0.0104789	0.00720889	0.00563361	0.0077738	0.00394211	0.00344276	0.00313822	0.0035077	1.26195	0.041963	0.45122	-1.1481	down
5-hydroxy-2-phenyl-4H-chromen-4-one	C15H10O3	Shikimates and Phenylpropanoids	0.334598	0.655544	0.624466	0.538203	0.252751	0.195261	0.199535	0.215849	1.24792	0.0360866	0.401055	-1.31813	down
4-Formyl-3-(formylmethyl)-4-hexenoic acid	C9H12O4	Lipids and lipid-like molecules	0.0852218	0.0941565	0.0761157	0.0851646	0.0129998	0.00732217	0.00957508	0.00996569	1.39284	0.000161435	0.117017	-3.09521	down
2,4,12-Octadecatrienoic acid isobutylamide	C22H39NO	Lipids and lipid-like molecules	0.121788	0.131175	0.0730729	0.108679	0.00453427	0.00334911	0.00411417	0.00399918	1.40065	0.0283036	0.0367982	-4.76422	down
3',4'-Dihydrodiol	C15H14N2O4	Organoheterocyclic compounds	0.00162415	0.00288804	0.00224531	0.0022525	0.00118895	0.000213227	0.0011559	0.000852693	1.00243	0.0447962	0.378554	-1.40143	down
Arginyl-Proline	C11H21N5O3	Amino acids, peptides, and analogues	0.00774412	0.0124356	0.0133992	0.011193	0.000740578	0.00122739	0.00159838	0.00118878	1.36898	0.0271518	0.106208	-3.23504	down
Benzene	C6H6	Benzenoids	0.0179578	0.0165799	0.0141623	0.0162333	0.00660467	0.00570864	0.00735904	0.00655745	1.37756	0.00131562	0.40395	-1.30775	down
o-Tyrosine	C9H11NO3	Amino acids, peptides, and analogues	0.545799	0.676739	0.604519	0.609019	0.111803	0.11701	0.130705	0.119839	1.40498	0.00513299	0.196774	-2.34539	down
1,3-Diphenyl-1-propanone	C15H14O	Shikimates and Phenylpropanoids	0.00628423	0.00653812	0.006536	0.00645278	0.00324864	0.00291198	0.0031602	0.00310694	1.40451	1.4113e-05	0.481488	-1.05443	down
6-Chloro-N-(1-methylethyl)-1,3,5-triazine-2,4-diamine	C6H10ClN5	Organoheterocyclic compounds	5.81388	5.82921	5.87193	5.83834	1.03408	0.0921332	1.57893	0.901715	1.13508	0.00757495	0.154447	-2.69482	down
N-acetyltryptophan	C13H14N2O3	Alkaloids and derivatives	0.0110528	0.00901284	0.00886788	0.00964452	0.00390273	0.000686746	0.0033319	0.00264046	1.13952	0.0045089	0.273778	-1.86892	down
Licochalcone B	C16H14O5	Shikimates and Phenylpropanoids	0.00347912	0.00321121	0.00291982	0.00320338	0.00107743	0.000505397	0.000834581	0.000805802	1.3439	0.000490019	0.251547	-1.9911	down
Saxitoxin	C10H17N7O4	Shikimates and Phenylpropanoids	0.010859	0.0115442	0.00915614	0.0105198	0.000516733	0.00282872	0.00575243	0.00303263	1.06215	0.0110287	0.288279	-1.79446	down
Lysyl-Tyrosine	C15H23N3O4	Amino acids, peptides, and analogues	0.00160822	0.0039107	0.00237616	0.0026317	0.000240603	0.00121766	1.57807e-05	0.000491348	1.01745	0.0499908	0.186704	-2.42118	down
Dioscoretine	C13H23NO3	Lipids and lipid-like molecules	0.0144685	0.0168815	0.0121143	0.0144881	0.00170307	0.00177163	0.00188049	0.00178506	1.40507	0.0114474	0.123209	-3.02082	down
2-Decarboxybetanin	C23H27N2O11		0.00736415	0.00936927	0.00525612	0.00732985	1.5743e-05	0.000358643	0.000617173	0.00033052	1.21087	0.0255283	0.0450923	-4.47097	down
Mammea A/AB cyclo F	C25H26O6	Shikimates and Phenylpropanoids	0.0163756	0.0140607	0.00780912	0.0127485	0.00246445	0.00391383	0.000737638	0.00237197	1.2142	0.0188203	0.186059	-2.42617	down
Ethyl 3-hydroxyoctanoate O-[glucosyl-(1->6)-glucoside]	C22H40O13	Lipids and lipid-like molecules	0.00590516	0.00498169	0.00832008	0.00640231	0.00151338	0.00201956	0.0013925	0.00164182	1.3582	0.00933225	0.256441	-1.9633	down
3-(3,4-Dimethoxyphenyl)-2-propenoic acid			0.0147267	0.0116123	0.0110428	0.0124606	0.0024563	0.00301049	0.00352168	0.00299616	1.38599	0.0013344	0.240451	-2.05618	down
Fumonisin B1	C34H59NO15	Organic acids and derivatives	0.00372883	0.00477087	0.0044891	0.0043296	0.00104197	0.00166369	0.00106041	0.00125536	1.36224	0.00117268	0.289948	-1.78614	down
Ganoderic acid Mc	C36H54O9	Terpenoids	0.0025034	0.00389696	0.00531224	0.0039042	0.000136611	1.59355e-05	1.57807e-05	5.61089e-05	1.34488	0.0413461	0.0143714	-6.12065	down
Furfuryl acetate	C7H8O3	Organoheterocyclic compounds	0.0249575	0.023944	0.0211316	0.0233444	0.0173403	0.00578063	0.00967762	0.0109329	1.1282	0.0257277	0.46833	-1.0944	down
Stigmasterol	C29H48O	Lipids and lipid-like molecules	0.0113319	0.0127723	0.00920354	0.0111026	1.5743e-05	1.59355e-05	1.57807e-05	1.58197e-05	1.41059	0.00862846	0.00142487	-9.45495	down
4-Ethyl-2-heptylthiazole	C12H21NS	Organoheterocyclic compounds	0.00818952	0.00828342	0.00738009	0.00795101	0.00324285	0.00170779	0.00298277	0.00264447	1.32794	0.000664973	0.332595	-1.58816	down
11-Hydroxy-9-tridecenoic acid	C13H24O3	Lipids and lipid-like molecules	0.000568417	0.000376835	0.000359282	0.000434845	0.000176435	1.59355e-05	1.57807e-05	6.93838e-05	1.17893	0.0130275	0.15956	-2.64783	down
Valyl-Gamma-glutamate	C10H19N3O4	Amino acids, peptides, and analogues	0.00766714	0.00749641	0.010345	0.00850285	0.00313382	0.0040562	0.00189703	0.00302902	1.28055	0.00797746	0.356235	-1.4891	down
Betamipron	C10H11NO3	Benzenoids	0.0775231	0.0825172	0.0762976	0.0787793	0.0203106	0.0291487	0.0305355	0.0266649	1.37299	0.000151357	0.338476	-1.56287	down
Syringic acid	C9H10O5	Shikimates and Phenylpropanoids	0.0291975	0.0330055	0.0238382	0.0286804	0.00351643	0.0120143	0.0148335	0.0101214	1.12241	0.012658	0.352904	-1.50265	down
alpha-Hydroxy-1-methyl-1H-indole-3-propanoic acid	C12H13NO3	Alkaloids and derivatives	0.00446364	0.003733	0.00293936	0.003712	0.00174989	0.000260291	0.00113257	0.00104758	1.11482	0.01245	0.282216	-1.82513	down
Zedoarondiol	C15H24O3	Terpenoids	0.000956366	0.000662977	0.000630689	0.000750011	0.000325372	0.000302885	0.000447445	0.000358567	1.27048	0.0256593	0.478083	-1.06467	down
2-Diethylaminoethanol			5.66975	5.95072	6.84906	6.15651	1.31281	1.43127	1.67846	1.47418	1.39954	0.000228343	0.23945	-2.0622	down
2-Hydroxycinnamic acid	C9H8O3	Shikimates and Phenylpropanoids	2.01873	2.16459	2.14427	2.1092	0.565147	0.745234	0.859745	0.723375	1.37528	0.000140108	0.342963	-1.54388	down
Ginkgolide M	C20H24O10	Lipids and lipid-like molecules	0.0924708	0.134933	0.136524	0.121309	0.0485719	0.046588	0.0458188	0.0469929	1.36001	0.0353101	0.387381	-1.36817	down
5-Hydroxyindoleacetic acid			0.0453016	0.0550333	0.0635734	0.0546361	0.00117263	1.59355e-05	1.57807e-05	0.000401448	1.29624	0.00905689	0.00734767	-7.0885	down
Betaine	C5H11NO2	Organic acids and derivatives	0.239252	0.220259	0.251421	0.236977	0.0876746	0.083064	0.0718146	0.0808511	1.39848	0.000106997	0.341177	-1.55141	down
Dolichosterone	C28H46O5		0.020534	0.0188967	0.0272539	0.0222282	0.00860755	0.00762691	0.0060944	0.00744295	1.35948	0.00512479	0.334843	-1.57844	down
(R)-3-Hydroxybutyric acid			3.31731	3.85019	3.85867	3.67539	1.67287	1.72041	1.58278	1.65869	1.39738	0.00038992	0.451295	-1.14786	down
1,2,3-Trihydroxybenzene			0.843859	1.00841	1.03266	0.961642	0.264112	0.337757	0.320516	0.307462	1.39074	0.00049586	0.319726	-1.64509	down
alpha-Amyrone	C30H48O	Terpenoids	0.00683602	0.00835803	0.00677132	0.00732179	1.5743e-05	1.59355e-05	1.57807e-05	1.58197e-05	1.41081	0.00499806	0.00216064	-8.85433	down
Manglupenone	C30H44O2	Terpenoids	0.00283614	0.0030934	0.0029754	0.00296831	0.000564487	0.00107508	0.00108933	0.000909632	1.32959	0.00039466	0.306447	-1.70629	down
Biotin amide	C10H17N3O2S	Organoheterocyclic compounds	0.858447	1.02431	1.14486	1.00921	0.0939719	0.119443	0.140535	0.117983	1.39867	0.000448994	0.116907	-3.09657	down
Masticadienonic acid	C30H46O3	Terpenoids	0.00250873	0.00321244	0.00341986	0.00304701	1.5743e-05	1.59355e-05	1.57807e-05	1.58197e-05	1.41013	0.00817252	0.00519189	-7.58952	down
L-Valine	C5H11NO2	Amino acids, peptides, and analogues	1.57146	1.8406	1.7474	1.71982	0.471136	0.974401	0.574144	0.673227	1.28674	0.0037341	0.391452	-1.35309	down
Leucyl-Threonine	C10H20N2O4	Amino acids, peptides, and analogues	0.00459439	0.0068544	0.0067921	0.0060803	0.00206156	0.0018992	0.00236755	0.00210944	1.35892	0.00627926	0.34693	-1.52728	down
Docosatrienoic acid	C22H38O2	Lipids and lipid-like molecules	0.0451731	0.0429275	0.0322046	0.0401017	0.006272	0.0117118	0.00458528	0.00752304	1.33659	0.00200141	0.187599	-2.41428	down
N1,N10-Diferuloylspermidine	C27H35N3O6	Shikimates and Phenylpropanoids	0.00217871	0.00190887	0.00196079	0.00201612	6.83756e-05	0.00024536	0.000205172	0.000172969	1.34802	4.80252e-05	0.0857931	-3.543	down
Carotamine	C14H13N3O3	Benzenoids	0.0255515	0.0290842	0.0252547	0.0266301	0.00961571	0.0170448	0.0112832	0.0126479	1.28407	0.00550022	0.474948	-1.07416	down
(3beta,5alpha,9alpha,14alpha,22E,24R)-3,5,9,14-Tetrahydroxyergosta-7,22-dien-6-one	C28H44O5		0.0288972	0.0209079	0.0286711	0.0261587	0.00958943	0.00826218	0.0101195	0.00932369	1.37143	0.00329629	0.356427	-1.48832	down
p-Coumaroyl 3-hydroxytyrosine	C18H17NO6	Amino acids, peptides, and analogues	0.0629538	0.0522673	0.0406616	0.0519609	0.0249239	0.0170638	0.0191491	0.020379	1.32693	0.00996633	0.392198	-1.35035	down
Fragransin B2	C22H28O7	Shikimates and Phenylpropanoids	2.49021	2.39758	2.36128	2.41635	0.000180759	0.000372091	0.00032572	0.000292856	1.40941	0.000252302	0.000121198	-13.0104	down
Dopamine	C8H11NO2	Alkaloids and derivatives	0.0129447	0.0128828	0.0163082	0.0140452	1.5743e-05	1.59355e-05	0.00164473	0.000558803	1.21466	0.000425282	0.039786	-4.6516	down
Simulansamide	C22H23NO6	Alkaloids and derivatives	0.00805799	0.00738142	0.00509311	0.00684417	0.00084502	0.000989687	0.00100616	0.000946955	1.39511	0.0220699	0.138359	-2.85351	down
Proline betaine			6.22757	4.45195	3.76635	4.81529	0.0939107	0.0868632	0.0990059	0.0932599	1.40689	0.0232783	0.0193675	-5.69022	down
Capsidiol	C15H24O2	Terpenoids	0.0050083	0.00522735	0.00746102	0.00589889	0.000133922	0.000111415	6.25904e-05	0.000102643	1.39926	0.0177331	0.0174003	-5.84474	down
Prolylphenylalanine			0.0101972	0.0109399	0.0119152	0.0110174	0.0026699	0.00559165	0.00500012	0.00442055	1.26814	0.00295703	0.401233	-1.31749	down
(E)-8-(3,6-Dimethyl-2-heptenyl)-4',5,7-trihydroxyflavanone			0.0105013	0.0105489	0.010179	0.0104098	0.000995013	0.0012713	0.00132795	0.00119809	1.40631	4.81977e-07	0.115093	-3.11913	down
1-O-Sinapoylglucose	C17H22O10	Shikimates and Phenylpropanoids	0.0050679	0.00548037	0.00429236	0.00494687	0.00129431	0.00135731	0.0015508	0.00140081	1.39746	0.000574921	0.283171	-1.82026	down
alpha-Methylstyrene	C9H10	Benzenoids	0.63428	0.622201	0.627279	0.62792	0.086591	0.102036	0.099843	0.0961567	1.40896	9.46896e-08	0.153135	-2.70712	down
Garcimangosone B	C24H24O6		0.284031	0.260202	0.263335	0.269189	1.5743e-05	1.59355e-05	1.57807e-05	1.58197e-05	1.41103	0.000770393	5.87681e-05	-14.0546	down
PE(22:6(4Z,7Z,10Z,13Z,16Z,19Z)/14:0)	C41H70NO8P	Lipids and lipid-like molecules	0.0909752	0.14886	0.146019	0.128618	0.00901115	0.0182265	0.0164834	0.0145737	1.36985	0.0241171	0.11331	-3.14166	down
Histidinyl-Isoleucine	C12H20N4O3	Amino acids, peptides, and analogues	0.00296983	0.00231758	0.00117417	0.00215386	0.000818842	0.000266702	1.57807e-05	0.000367108	1.03113	0.0361323	0.170442	-2.55265	down
4-Hydroxy-2-butenoic acid gamma-lactone	C4H4O2	Organoheterocyclic compounds	0.228619	0.249297	0.220843	0.23292	1.5743e-05	1.59355e-05	1.57807e-05	1.58197e-05	1.41105	0.00132635	6.79193e-05	-13.8458	down
Prolyl-Aspartate	C9H14N2O5	Amino acids, peptides, and analogues	0.616601	0.62061	0.638944	0.625385	0.244385	0.276589	0.346858	0.289278	1.36461	0.000411968	0.46256	-1.11229	down

## Sheet: Table S2c
Supplementary Table S2c Significant differential metabolites in the comparison VFD vs. HAD.
Compounds	Formula	Class I	VFD1	VFD2	VFD3	AVERAGE	HAD1	HAD2	HAD3	AVERAGE	VIP	P-value	Fold_Change	LogFC	Type
Guanidinosuccinic acid	C5H9N3O4	Amino acids, peptides, and analogues	0.00288644	0.00177934	0.00156441	0.00207673	0.0361564	0.067604	0.0528885	0.0522163	1.43194	0.0310743	25.1435	4.65212	up
Adenine	C5H5N5	Alkaloids and derivatives	0.97148	0.95871	1.02844	0.986209	3.72362	7.52445	6.47284	5.90697	1.41053	0.049101	5.98957	2.58245	up
Tryptamine	C10H12N2	Alkaloids and derivatives	2.30414	2.23111	1.61879	2.05135	4.09038	5.26564	5.19241	4.84948	1.38087	0.003078	2.36405	1.24126	up
5'-Methylthioadenosine	C11H15N5O3S	Nucleosides, nucleotides, and analogues	4.09141	4.71253	4.83037	4.54477	12.8275	14.5756	14.2877	13.8969	1.44359	9.11548e-05	3.05779	1.61249	up
Kynurenic acid	-	-	0.0077615	0.00671052	0.00750068	0.00732423	0.0598368	0.0470203	0.0718574	0.0595715	1.44188	0.0181638	8.13348	3.02387	up
N-Acetyl-L-phenylalanine	C11H13NO3	Amino acids, peptides, and analogues	0.0029512	0.00375054	0.00451454	0.00373876	0.204445	0.270692	0.286317	0.253818	1.44881	0.00990222	67.8882	6.08509	up
2-Phenylacetamide	C8H9NO	Shikimates and Phenylpropanoids	0.0536622	0.0447908	0.0438376	0.0474302	0.0876505	0.11662	0.130341	0.111537	1.38395	0.00779304	2.35161	1.23365	up
sn-Glycerol3-phosphate	-	-	1.62675e-05	1.6375e-05	1.65157e-05	1.6386e-05	0.0174778	0.014095	0.0187554	0.0167761	1.45187	0.00681178	1023.8	9.99972	up
Putrescine	C4H12N2	Alkaloids and derivatives	0.00623961	0.00754235	0.00641845	0.00673347	0.0175126	0.0170395	0.0214866	0.0186796	1.43052	0.00124036	2.77413	1.47204	up
Leucyl-Tyrosine	C15H22N2O4	Amino acids, peptides, and analogues	0.00137438	0.00117841	0.00170603	0.0014196	0.012676	0.0271042	0.0185599	0.0194467	1.42649	0.0497977	13.6987	3.77596	up
Aspartame	C14H18N2O5	Amino acids, peptides, and analogues	0.00146773	0.00237624	0.00198348	0.00194248	0.00325171	0.00670353	0.00548478	0.00514668	1.27983	0.0373632	2.64953	1.40574	up
LysoPE(18:1(9Z)/0:0)	-	-	0.0255937	0.0180706	0.0425396	0.0287346	0.618006	0.822228	0.718117	0.71945	1.43409	0.00656197	25.0377	4.64603	up
3-Hydroxycinnamic acid	C9H8O3	Shikimates and Phenylpropanoids	0.0531089	0.0251845	0.040564	0.0396192	1.93542	2.91321	2.93395	2.59419	1.44062	0.0161815	65.4782	6.03294	up
Deoxycytidine	C9H13N3O4	Nucleosides, nucleotides, and analogues	0.00120313	0.00137702	0.00178258	0.00145424	0.00705088	0.00927929	0.0071302	0.00782012	1.43125	0.00105558	5.37746	2.42693	up
Isonicotinic acid	C6H5NO2	Alkaloids and derivatives	3.19644	3.17202	3.08846	3.15231	7.48644	10.0748	9.84458	9.13528	1.42903	0.0184512	2.89797	1.53504	up
H-PHE-PRO-OH	-	-	0.0094673	0.0116176	0.00995567	0.0103468	0.0336767	0.0655239	0.0498966	0.049699	1.40429	0.0498359	4.8033	2.26403	up
Phenylacetaldehyde	C8H8O	Shikimates and Phenylpropanoids	0.00559883	0.00800674	0.0281681	0.0139246	0.368374	0.748757	0.739563	0.618898	1.40388	0.0399226	44.4465	5.474	up
N'-Hydroxymethylnorcotinine	C10H12N2O2	Organoheterocyclic compounds	0.00223296	0.00316507	0.00323102	0.00287635	0.00648893	0.0129346	0.00926696	0.00956351	1.352	0.0242244	3.32488	1.7333	up
L-Octanoylcarnitine	-	-	0.0562085	0.054618	0.0365028	0.0491097	0.110982	0.140168	0.0853221	0.112157	1.29994	0.0209062	2.28381	1.19144	up
gamma-Glutamylleucine	C11H20N2O5	Amino acids, peptides, and analogues	0.00862337	0.00809321	0.00619741	0.007638	0.011934	0.0212774	0.0171563	0.0167892	1.29057	0.0309043	2.19812	1.13627	up
Phenyllactic acid	-	-	0.00256568	0.00260341	0.0027795	0.00264953	0.22835	0.222765	0.256832	0.235982	1.45202	0.002037	89.0657	6.4768	up
Caffeic acid	C9H8O4	Shikimates and Phenylpropanoids	0.00011286	0.000112134	0.000116179	0.000113724	0.0702878	0.151786	0.134139	0.118738	1.44874	0.0408954	1044.08	10.028	up
Phthalic acid	C8H6O4	Shikimates and Phenylpropanoids	0.0987084	0.0831648	0.0724263	0.0847665	0.158066	0.290435	0.207872	0.218791	1.3323	0.02712	2.5811	1.36799	up
Indolelactic acid	C11H11NO3	Alkaloids and derivatives	0.000964597	0.00111532	0.00115002	0.00107665	0.00386065	0.00591196	0.00437448	0.0047157	1.427	0.0266506	4.37999	2.13093	up
D-Glycero-D-galacto-heptitol	C7H16O7	Organic oxygen compounds	0.00250513	0.00228196	0.00215266	0.00231325	0.00513184	0.00734099	0.00543503	0.00596929	1.40429	0.0316015	2.58047	1.36764	up
LysoPE(15:0/0:0)	-	-	0.0108569	0.00624725	0.00597953	0.00769457	0.15863	0.148599	0.139268	0.148833	1.438	1.70413e-05	19.3426	4.27371	up
Tyrosyl-Proline	C14H18N2O4	Amino acids, peptides, and analogues	0.000756016	0.00188565	0.00163505	0.00142557	0.00984695	0.0185386	0.0165443	0.0149766	1.39836	0.0337628	10.5057	3.3931	up
Valyl-Proline	C10H18N2O3	Amino acids, peptides, and analogues	0.00524224	0.00768647	0.00640019	0.00644297	0.0182448	0.0272264	0.0207206	0.0220639	1.40505	0.0048658	3.4245	1.77589	up
Isoamylamine	-	-	0.0332814	0.0435401	0.0865719	0.0544644	0.159001	0.423429	0.259693	0.280708	1.30742	0.0453577	5.15396	2.36568	up
13-OxoODE	C18H30O3	Lipids and lipid-like molecules	0.670499	0.695287	0.924846	0.763544	2.1651	3.19694	2.26583	2.54262	1.40293	0.00625804	3.33003	1.73553	up
LysoPA(18:1(9Z)/0:0)	-	-	0.0160609	0.0109585	0.0175195	0.0148463	0.0868139	0.0985926	0.0921843	0.0925303	1.43299	3.9149e-05	6.23254	2.63982	up
1-tetradecanoyl-sn-glycero-3-phosphate	C17H35O7P	Lipids and lipid-like molecules	0.00191296	0.00262023	0.00277751	0.0024369	0.00837118	0.00967276	0.011284	0.00977598	1.42514	0.00114656	4.01165	2.00419	up
Aminoadipic acid	-	-	0.530703	0.491563	0.465764	0.49601	0.920655	1.28574	1.04739	1.08459	1.39983	0.00563157	2.18664	1.12871	up
LysoPE(16:0/0:0)	-	-	0.0151634	0.00972757	0.00969771	0.0115296	0.498637	0.574824	0.582741	0.552067	1.44653	0.0023587	47.8828	5.58144	up
Adenylsuccinic acid	C14H18N5O11P	Benzenoids	0.0204556	0.0189953	0.020228	0.019893	0.0616327	0.0678391	0.0863152	0.071929	1.43511	0.0193799	3.6158	1.85432	up
4-Hydroxybenzoic acid	C7H6O3	Shikimates and Phenylpropanoids	0.290395	0.24717	0.227186	0.254917	1.36514	0.940894	1.09783	1.13462	1.42942	0.0174609	4.45094	2.15411	up
S-Adenosylmethionine	C15H22N6O5S	Nucleosides, nucleotides, and analogues	0.0300778	0.0420336	0.0291328	0.033748	0.0716015	0.0886532	0.100111	0.0867885	1.38487	0.00460822	2.57166	1.3627	up
2-Aminonaphthalene	C10H9N	Benzenoids	12.8544	12.4817	8.95576	11.4306	22.5852	30.1044	28.9956	27.2284	1.37476	0.00398838	2.38206	1.25221	up
1,2,3,4,5,6-Hexahydro-5-(1-hydroxyethylidene)-7H-cyclopenta[b]pyridin-7-one	C10H13NO2	Organoheterocyclic compounds	0.0524348	0.0429748	0.0294989	0.0416361	0.10088	0.11093	0.104364	0.105391	1.36345	0.000935988	2.53124	1.33985	up
Cholic acid	C24H40O5	Lipids and lipid-like molecules	0.00011286	0.000292984	0.000302151	0.000235998	0.0490672	0.0931735	0.0595265	0.0672557	1.44071	0.0372276	284.984	8.15474	up
Hexadecanedioic acid	C16H30O4	Lipids and lipid-like molecules	0.00737194	0.00846964	0.00767967	0.00784042	0.0447178	0.0313861	0.0434577	0.0398539	1.43759	0.0167087	5.08313	2.34572	up
LysoPA(16:0/0:0)	-	-	0.0663827	0.0565338	0.0622304	0.0617156	0.882916	0.936947	1.01796	0.945942	1.45053	0.00187421	15.3274	3.93804	up
13,14-Dihydro-15-keto-PGD2	C20H32O5	Lipids and lipid-like molecules	0.000505839	0.000485263	0.000496063	0.000495722	0.00155215	0.00183203	0.00112033	0.0015015	1.39952	0.0397455	3.02893	1.59881	up
Traumatic acid	C12H20O4	Lipids and lipid-like molecules	0.0156297	0.0197147	0.0116965	0.0156803	0.0666958	0.102023	0.0889908	0.0859031	1.41483	0.00266534	5.47841	2.45376	up
L-Alanine	-	-	1.63011	1.42179	1.17651	1.40947	2.21049	4.15524	3.0348	3.13351	1.27967	0.0407543	2.22318	1.15262	up
9,10-DHOME	C18H34O4	Lipids and lipid-like molecules	0.0116231	0.011996	0.0159307	0.0131833	0.0853857	0.0698509	0.0545815	0.0699394	1.42405	0.0215639	5.30516	2.4074	up
Sterebin A	C18H30O4	Lipids and lipid-like molecules	0.00749446	0.00751301	0.0123917	0.00913305	0.0189685	0.027037	0.0217116	0.0225724	1.33758	0.00948467	2.4715	1.30539	up
Phenylalanyl-Tryptophan	-	-	0.00124268	0.000764121	0.00132814	0.00111165	0.00282879	0.00216407	0.00258744	0.00252677	1.32183	0.00567272	2.27299	1.18459	up
Cystathionine sulfoxide	C7H14N2O5S	Amino acids, peptides, and analogues	0.000213559	0.000205964	0.000341811	0.000253778	0.00478035	0.00454311	0.00305426	0.00412591	1.43452	0.0183666	16.258	4.02307	up
Histidinyl-Phenylalanine	-	-	0.00471063	0.00392889	0.00370541	0.00411498	0.023709	0.0379899	0.0320187	0.0312392	1.43405	0.022032	7.59158	2.9244	up
2-Hexyl-3-phenyl-2-propenal	C15H20O	Benzenoids	0.0113473	0.0125914	0.0103808	0.0114398	0.0358154	0.0565806	0.0462538	0.0462166	1.4213	0.0273045	4.03998	2.01435	up
Pyridoxamine	C8H12N2O2	Alkaloids and derivatives	0.00489306	0.0067784	0.00490217	0.00552454	0.0380688	0.0281548	0.0263209	0.0308482	1.42826	0.00239053	5.58384	2.48126	up
Palmitoleoyl Ethanolamide	C18H35NO2	Organic nitrogen compounds	0.00221634	0.00232803	0.00387078	0.00280505	0.0190816	0.0394427	0.0341804	0.0309016	1.4139	0.0431322	11.0164	3.46158	up
18-carboxy dinor Leukotriene B4	C18H26O6	Lipids and lipid-like molecules	0.000317949	0.000838858	0.00084554	0.000667449	0.00495403	0.00709883	0.00707696	0.00637661	1.39596	0.00146154	9.55369	3.25606	up
LysoPC(15:0)	-	-	0.0101237	0.00782696	0.00863285	0.00886116	0.10054	0.0800971	0.0593802	0.0800059	1.43254	0.026458	9.02883	3.17454	up
Methylgingerol	C18H28O4	Benzenoids	0.00142292	0.00164662	0.00143429	0.00150128	0.00516109	0.00611568	0.00449821	0.00525833	1.4322	0.0136173	3.50257	1.80842	up
(9xi,10xi,12xi)-9,10-Dihydroxy-12-octadecenoic acid	C18H34O4	Lipids and lipid-like molecules	0.426963	0.38681	0.585515	0.466429	1.22156	1.67358	1.33524	1.41013	1.39814	0.00315697	3.02324	1.59609	up
2'-Hydroxyacetophenone	C8H8O2	Organic oxygen compounds	0.00854276	0.0163952	0.0104947	0.0118109	0.0637434	0.0752677	0.081448	0.0734864	1.42018	0.000413769	6.22193	2.63736	up
Suspensolide F	C21H34O12	Terpenoids	0.00434246	0.00450244	0.00468559	0.00451016	0.0210248	0.0184943	0.0331597	0.0242262	1.42222	0.0488056	5.37148	2.42532	up
Prolyl-Threonine	C9H16N2O4	Amino acids, peptides, and analogues	0.000997031	0.000972744	0.000959227	0.000976334	0.0751178	0.0652282	0.0760252	0.0721237	1.45178	0.0023533	73.872	6.20696	up
N-(gamma-Glutamyl)ethanolamine	C7H14N2O4	Amino acids, peptides, and analogues	0.565106	0.551204	0.523533	0.546614	1.3468	1.56829	1.20346	1.37285	1.42789	0.0151319	2.51156	1.32858	up
Obacunone	C26H30O7	Terpenoids	1.62675e-05	0.000162388	1.65157e-05	6.5057e-05	0.00288945	0.00298686	0.00425153	0.00337595	1.37684	0.0161734	51.8921	5.69744	up
Tyrosine methylester	-	-	0.00755169	0.00545881	0.00567284	0.00622778	0.0175356	0.0183043	0.0180325	0.0179575	1.42344	7.51256e-05	2.88345	1.52779	up
LysoPE(18:3(6Z,9Z,12Z)/0:0)	-	-	0.0213188	0.0154053	0.0154994	0.0174078	0.157619	0.149122	0.163533	0.156758	1.44389	7.17668e-06	9.00502	3.17073	up
8,9-DiHETrE	C20H34O4	Lipids and lipid-like molecules	0.0191918	0.0223589	0.0258952	0.022482	0.0348224	0.0491841	0.0544184	0.0461416	1.32775	0.0185397	2.05238	1.0373	up
1-palmitoylglycerophosphocholine	C24H51NO7P	Lipids and lipid-like molecules	0.0164345	0.0144443	0.0189585	0.0166124	0.147125	0.137969	0.128845	0.13798	1.44689	2.38328e-05	8.30582	3.05412	up
Sanguinarine	C20H14NO4	Alkaloids and derivatives	0.00149918	0.00159671	0.0022961	0.00179733	0.00992567	0.00871769	0.00691348	0.00851895	1.41889	0.00179471	4.73977	2.24482	up
5'-Deoxy-5'-(methylsulfinyl)adenosine	-	-	0.0809738	0.115121	0.103681	0.0999254	0.576214	0.399834	0.498101	0.491383	1.42933	0.00166776	4.9175	2.29792	up
Hypoletin 8-gentiobioside	C27H30O17	Shikimates and Phenylpropanoids	0.00582039	0.00587829	0.00750805	0.00640224	0.0222415	0.035352	0.026251	0.0279482	1.41884	0.028836	4.36537	2.1261	up
Sakacin P	C9H16N2O4	Lipids and lipid-like molecules	0.0142887	0.0361694	0.0246177	0.0250252	0.120378	0.140074	0.16544	0.141964	1.38833	0.00128158	5.67283	2.50407	up
5-(2'-Carboxyethyl)-4,6-Dihydroxypicolinate	C9H9NO6	Organoheterocyclic compounds	0.00528758	0.00598177	0.0051716	0.00548031	0.0488111	0.0552175	0.0427012	0.0489099	1.44675	0.00664129	8.92466	3.1578	up
Phenylalanyl-Gamma-glutamate	C14H19N3O4	Amino acids, peptides, and analogues	0.00502046	0.0070817	0.00533431	0.00581216	0.0532742	0.0668045	0.0637943	0.061291	1.44451	0.004597	10.5453	3.39853	up
(-)-(Z)-Tetrahydro-6-(2-pentenyl)-2H-pyran-2-one	C10H16O2	Organoheterocyclic compounds	0.0104789	0.00720889	0.00563361	0.0077738	0.018919	0.0225746	0.0199047	0.0204661	1.35431	0.00211895	2.6327	1.39654	up
LysoPC(18:3(6Z,9Z,12Z))	-	-	0.0592642	0.0830885	0.134589	0.0923138	0.178836	0.22689	0.197194	0.200973	1.25159	0.0144196	2.17707	1.12239	up
Pterostilbene	C16H16O3	Shikimates and Phenylpropanoids	0.00423939	0.00915794	0.00816039	0.0071859	0.0352725	0.0406343	0.0384818	0.0381295	1.40041	0.000138797	5.30615	2.40767	up
LysoPC(16:1(9Z)/0:0)	C24H48NO7P	Lipids and lipid-like molecules	0.025614	0.0214663	0.0372077	0.028096	0.10537	0.166311	0.111431	0.127704	1.39576	0.00752386	4.54529	2.18437	up
N5-(4-Methoxybenzyl)glutamine	C13H18N2O4	Amino acids, peptides, and analogues	0.00038436	0.00022412	0.00068457	0.000431017	0.00453009	0.00796082	0.0068873	0.0064594	1.40517	0.0253969	14.9864	3.90559	up
LysoPC(18:2(9Z,12Z))	-	-	6.90852	5.92203	10.3984	7.74298	19.9378	32.6852	21.9828	24.8686	1.35438	0.0148815	3.21176	1.68337	up
LysoPE(0:0/20:5(5Z,8Z,11Z,14Z,17Z))	C25H42NO7P	Lipids and lipid-like molecules	0.100648	0.0902096	0.0976729	0.0961767	0.216353	0.215565	0.221525	0.217814	1.44675	4.69915e-06	2.26473	1.17934	up
N-Acetyl-L-tyrosine	C11H13NO4	Amino acids, peptides, and analogues	0.0015299	0.00182837	0.00365314	0.00233714	0.0819004	0.0802374	0.111711	0.0912831	1.43724	0.0126831	39.0576	5.28753	up
Tyrosyl-Gamma-glutamate	C14H19N3O5	Amino acids, peptides, and analogues	1.62675e-05	1.6375e-05	0.00234318	0.000791942	0.0258545	0.0334981	0.0282145	0.029189	1.26565	0.000286916	36.8576	5.20389	up
N-Methylnicotinamide	C7H8N2O	Organoheterocyclic compounds	0.0105659	0.00736885	0.0222987	0.0134111	0.159266	0.282152	0.287363	0.242927	1.40827	0.0304447	18.1138	4.17902	up
Niazicinin A	C17H23NO8	Organic oxygen compounds	0.0032721	0.00310897	0.00243514	0.00293874	0.0142776	0.0230826	0.0187476	0.0187026	1.42777	0.0240694	6.36416	2.66997	up
Norgalanthamine	C16H19NO3	Alkaloids and derivatives	1.62675e-05	0.000486017	1.65157e-05	0.000172933	0.00154295	0.001454	0.00219011	0.00172902	1.22245	0.00512193	9.99819	3.32167	up
2-Hydroxy-4,7-dimethoxy-2H-1,4-benzoxazin-3(4H)-one	C10H11NO5	Organoheterocyclic compounds	0.000609892	0.000163439	0.000196796	0.000323376	0.00261341	0.00538995	0.0038144	0.00393925	1.36663	0.0114431	12.1817	3.60664	up
Threoninyl-Isoleucine	C10H20N2O4	Amino acids, peptides, and analogues	0.0328298	0.0430401	0.0429769	0.0396156	0.110352	0.126234	0.157017	0.131201	1.41917	0.00290672	3.31186	1.72764	up
DHAP(18:0e)	C21H43O6P	Organic oxygen compounds	0.00256649	0.00278197	0.00220525	0.0025179	0.00445534	0.00742739	0.00477649	0.00555307	1.31959	0.0337697	2.20543	1.14106	up
L-Agaridoxin	C11H14N2O5	Amino acids, peptides, and analogues	0.00338287	0.00415259	0.0102528	0.00592941	0.013608	0.0212616	0.0192366	0.0180354	1.24876	0.0185374	3.04168	1.60487	up
1,3-Diphenyl-1-propanone	C15H14O	Shikimates and Phenylpropanoids	0.00628423	0.00653812	0.006536	0.00645278	0.176663	0.180788	0.150676	0.169376	1.45073	0.00332806	26.2485	4.71416	up
Cytidine	C9H13N3O5	Nucleosides, nucleotides, and analogues	0.00669732	0.00482114	0.00428065	0.00526637	0.0265785	0.035	0.0247008	0.0287598	1.42053	0.00194372	5.46102	2.44917	up
10-Oxooctadecanoic acid	C18H34O3	Lipids and lipid-like molecules	0.00221446	0.00173847	0.00119767	0.00171687	0.00609928	0.0068175	0.00599863	0.00630514	1.39654	0.000301138	3.67247	1.87675	up
Saxitoxin	C10H17N7O4	Shikimates and Phenylpropanoids	0.010859	0.0115442	0.00915614	0.0105198	0.246046	0.269791	0.237666	0.251168	1.44978	0.00151614	23.8758	4.57748	up
2-acetyl-1-alkyl-sn-glycero-3-phosphocholine	C26H54NO7P	Lipids and lipid-like molecules	1.62675e-05	0.00665681	0.0165599	0.00774431	0.167833	0.184648	0.155465	0.169316	1.09775	7.69596e-05	21.8632	4.45043	up
(13E)-11a-Hydroxy-9,15-dioxoprost-13-enoic acid	C20H32O5	Lipids and lipid-like molecules	0.00464853	0.00482861	0.00749053	0.00565589	0.0164452	0.0247345	0.0170296	0.0194031	1.38134	0.00823803	3.4306	1.77846	up
N-[4'-hydroxy-(E)-cinnamoyl]-L-aspartic acid	C13H13NO6	Amino acids, peptides, and analogues	0.000924516	0.000774643	0.000771662	0.000823607	0.00229209	0.00393966	0.00367611	0.00330262	1.40348	0.0388062	4.00994	2.00358	up
Achillicin	C17H22O5	Organoheterocyclic compounds	0.000507145	0.000883927	0.000777191	0.000722755	0.00249033	0.00357942	0.00201862	0.00269613	1.36603	0.0142662	3.73035	1.89931	up
Tuberonone	C15H24O2	Terpenoids	0.000425493	0.000163417	0.000247116	0.000278676	0.00398543	0.00307947	0.00264493	0.00323661	1.40882	0.00182343	11.6143	3.53783	up
LysoPA(18:2(9Z,12Z)/0:0)	C21H39O7P	Lipids and lipid-like molecules	0.0199724	0.0192412	0.0202669	0.0198268	0.375852	0.333609	0.436427	0.381962	1.4506	0.006716	19.2649	4.2679	up
LysoPE(0:0/14:0)	C19H40NO7P	Lipids and lipid-like molecules	0.00266225	0.00221245	0.00292532	0.00260001	0.0360018	0.0399593	0.0406429	0.038868	1.44891	0.00131204	14.9492	3.902	up
2-Amino-4-oxo-6-(1',2',3'-trihydroxypropyl)-diquinoid-7,8-dihydroxypterin	C9H15N5O6	Organoheterocyclic compounds	0.00137306	0.00117857	0.00207352	0.00154172	0.0287028	0.0271085	0.02371	0.0265071	1.44105	7.5788e-05	17.1932	4.10377	up
MG(18:3(9Z,12Z,15Z)/0:0/0:0)	C21H36O4	Lipids and lipid-like molecules	0.00659456	0.00612698	0.00588384	0.00620179	0.0120135	0.0132996	0.0167815	0.0140315	1.40759	0.0293286	2.26249	1.17791	up
Albendazole sulfone	C12H15N3O4S	Organoheterocyclic compounds	0.000239923	0.000202949	1.65157e-05	0.000153129	0.00241152	0.00270828	0.00184935	0.00232305	1.27069	0.00114636	15.1705	3.9232	up
LysoPC(16:0)	-	-	0.00558209	0.00646993	0.00703893	0.00636365	0.0794952	0.0707571	0.0734226	0.0745583	1.44994	1.2947e-05	11.7163	3.55044	up
3-Methyluridine	C10H14N2O6	Nucleosides, nucleotides, and analogues	0.00726949	0.00412129	0.002223	0.00453793	0.0325893	0.0618633	0.0450638	0.0465055	1.37819	0.00818794	10.2482	3.3573	up
Tenuazonic acid	C10H15NO3	Organoheterocyclic compounds	0.0037363	0.00212361	0.00237338	0.00274443	0.00768128	0.00724923	0.00629505	0.00707519	1.35435	0.00259415	2.57802	1.36626	up
Agaritinal	C12H15N3O4	Amino acids, peptides, and analogues	0.000360495	0.000138436	0.000124654	0.000207862	0.00194735	0.00390644	0.00250618	0.00278666	1.38907	0.0453279	13.4063	3.74484	up
gamma-L-Glutamyl-L-pipecolic acid	C11H18N2O5	Amino acids, peptides, and analogues	0.0218986	0.019642	0.0166491	0.0193966	0.0496281	0.0312334	0.0360781	0.0389799	1.31571	0.0265564	2.00963	1.00693	up
Lysyl-Hydroxyproline	C11H21N3O4	Amino acids, peptides, and analogues	0.00193869	0.00191975	0.00267264	0.00217702	0.0261313	0.0443255	0.0396787	0.0367118	1.43912	0.0238811	16.8633	4.07582	up
DL-2-Aminooctanoic acid	-	-	0.141858	0.139233	0.111291	0.130794	0.355103	0.287521	0.366793	0.336473	1.41507	0.00150072	2.57254	1.36319	up
Alpha-N-Phenylacetyl-L-glutamine	C13H16N2O4	Organic acids and derivatives	0.000536307	0.0003221	0.000410506	0.000422971	0.00331299	0.00539886	0.00442308	0.00437831	1.42892	0.0214832	10.3513	3.37174	up
Avocadyne	C17H32O3	Lipids and lipid-like molecules	0.00182426	0.00100385	0.00031763	0.00104858	0.0765756	0.106566	0.0651819	0.0827744	1.4112	0.0219416	78.9396	6.30268	up
Hypoglycin B	C12H18N2O5	Amino acids, peptides, and analogues	0.000187365	0.000256734	0.000202626	0.000215575	0.00304227	0.00356901	0.00281031	0.00314053	1.44641	0.00550517	14.5682	3.86475	up
3,7-Dihydroxy-12-oxocholanoic acid	C24H38O5	Lipids and lipid-like molecules	0.001306	0.000961571	0.0011232	0.00113026	0.00377884	0.00360845	0.00300854	0.00346528	1.42071	0.000776636	3.06592	1.61632	up
3-Methoxytyrosine	C10H13NO4	Organic acids and derivatives	0.00324859	0.00332807	0.00237727	0.00298464	0.0161417	0.0126555	0.0152095	0.0146689	1.43264	0.000422581	4.9148	2.29713	up
CPA(16:0/0:0)	C19H37O6P	Lipids and lipid-like molecules	0.0168165	0.0147905	0.0165597	0.0160556	0.228452	0.227218	0.254925	0.236865	1.45099	0.00159647	14.7528	3.88292	up
LysoPE(16:1(9Z)/0:0)	C21H42NO7P	Lipids and lipid-like molecules	0.0331685	0.0259787	0.0440968	0.0344147	0.447067	0.470985	0.624913	0.514322	1.4399	0.0126311	14.9448	3.90158	up
PI(18:1(11Z)/18:2(9Z,12Z))	C45H81O13P	Lipids and lipid-like molecules	0.00337545	1.6375e-05	0.000640442	0.00134409	0.0483079	0.0486719	0.0562187	0.0510662	1.22739	5.71928e-05	37.9931	5.24767	up
Girinimbine	C18H17NO	Alkaloids and derivatives	0.00047942	0.00095583	0.00312105	0.00151877	0.0108401	0.0185978	0.0183504	0.0159294	1.334	0.00572019	10.4884	3.39073	up
LysoPC(18:1(9Z))	-	-	0.0139657	1.6375e-05	0.0547542	0.0229121	0.267814	0.427183	0.308127	0.334375	1.01647	0.00352976	14.5938	3.86728	up
2-Acetoxy-3-geranylgeranyl-1,4-dihydroxybenzene	C28H40O4	Terpenoids	0.00639834	0.00676826	0.00564639	0.006271	0.0168629	0.0156025	0.0140665	0.0155106	1.43085	0.000451672	2.47339	1.30649	up
LysoPC(20:2(11Z,14Z))	C28H54NO7P	Lipids and lipid-like molecules	0.00709284	0.00611191	0.00811577	0.00710684	0.0280276	0.0345653	0.030813	0.0311353	1.43829	0.000264823	4.38103	2.13127	up
CPA(18:0/0:0)	C21H41O6P	Lipids and lipid-like molecules	0.00137128	0.000927084	0.00107129	0.00112322	0.00440605	0.00385782	0.0037949	0.00401959	1.42354	0.000245111	3.57864	1.83941	up
Betaine	C5H11NO2	Organic acids and derivatives	0.239252	0.220259	0.251421	0.236977	0.476231	0.484537	0.476554	0.479107	1.44304	1.38715e-05	2.02174	1.0156	up
Eugenin	C11H10O4	Organoheterocyclic compounds	0.00235186	0.00298021	0.00291348	0.00274852	0.00892482	0.00797203	0.00851011	0.00846898	1.43874	7.33683e-05	3.08129	1.62353	up
Nor-psi-tropine	C7H13NO	Alkaloids and derivatives	0.0374006	0.0483539	0.0416197	0.0424581	0.0644261	0.0794834	0.112123	0.085344	1.29203	0.0410963	2.01008	1.00725	up
N-Methylcalystegine C1	C8H15NO5	Alkaloids and derivatives	0.00556487	0.00979242	0.00230555	0.00588761	0.0318791	0.0558073	0.0538672	0.0471845	1.3411	0.00660927	8.01421	3.00256	up
Cymorcin monoglucoside	C16H24O7	Organic oxygen compounds	0.00130046	0.00168039	0.00148671	0.00148919	0.00360357	0.0042627	0.00355589	0.00380739	1.42421	0.00078851	2.55669	1.35428	up
alpha-Ketocaproic acid	-	-	0.751839	0.586585	0.602477	0.646967	1.67377	1.52728	1.56837	1.5898	1.42592	0.000160196	2.45732	1.29708	up
Terephthalic acid	C8H6O4	Shikimates and Phenylpropanoids	0.00746548	0.00844583	0.0120816	0.00933096	0.0258111	0.0280735	0.02833	0.0274049	1.4051	0.000363998	2.93698	1.55433	up
Biotin amide	C10H17N3O2S	Organoheterocyclic compounds	0.858447	1.02431	1.14486	1.00921	4.36579	5.70586	4.58146	4.88437	1.43672	0.000792844	4.8398	2.27495	up
Nirvanol	C11H12N2O2	Organoheterocyclic compounds	0.00138368	0.00255335	0.00212388	0.0020203	0.0177554	0.0232839	0.0167214	0.0192536	1.42925	0.00112812	9.53004	3.25248	up
Caffeine	C8H10N4O2	Alkaloids and derivatives	0.00127221	0.0026722	0.00118054	0.00170832	0.00733795	0.0100685	0.00895872	0.0087884	1.38207	0.00158624	5.14448	2.36302	up
(6beta,8alpha)-6-Hydroxy-7(11)-eremophilen-12,8-olide	C15H22O3	Lipids and lipid-like molecules	0.00303803	0.00181522	0.00267701	0.00251008	0.00670288	0.00726759	0.00508591	0.00635213	1.34211	0.00679665	2.53064	1.3395	up
gamma-Carboxyglutamic acid	C6H9NO6	Amino acids, peptides, and analogues	0.0129856	0.0132128	0.016089	0.0140958	0.0648247	0.125568	0.10632	0.098904	1.41911	0.041497	7.01657	2.81077	up
Cucurbic acid	C12H20O3	Lipids and lipid-like molecules	0.00301478	0.00331489	0.00244573	0.00292513	0.0157152	0.0123628	0.0137002	0.0139261	1.43664	0.00039887	4.76083	2.25121	up
Leucyl-Threonine	C10H20N2O4	Amino acids, peptides, and analogues	0.00459439	0.0068544	0.0067921	0.0060803	0.0195154	0.0125472	0.0205597	0.0175408	1.35886	0.0119663	2.88485	1.5285	up
Glutaminylphenylalanine	C14H19N3O4	Amino acids, peptides, and analogues	0.00853045	0.00738215	0.00625256	0.00738838	0.0690035	0.0928447	0.0859338	0.082594	1.44339	0.00831952	11.1789	3.48271	up
Aspartyl-Glutamate	-	-	0.344922	0.364815	0.359451	0.356396	2.23747	3.06148	2.33096	2.54331	1.44398	0.0138568	7.13618	2.83515	up
Pubesenolide	C28H42O5	Lipids and lipid-like molecules	0.00856322	0.00935676	0.00735096	0.00842364	0.0243207	0.019699	0.0215952	0.0218716	1.42491	0.000777223	2.59646	1.37655	up
Lactapiperanol D	C18H28O5	-	0.00119694	0.00108722	0.00107299	0.00111905	0.00372722	0.00333759	0.0031234	0.00339607	1.44146	0.000229931	3.03478	1.60159	up
Carotamine	C14H13N3O3	Benzenoids	0.0255515	0.0290842	0.0252547	0.0266301	0.062986	0.0446056	0.0634929	0.0570282	1.3809	0.00865139	2.14149	1.09862	up
(2S,4S)-Monatin	C14H16N2O5	Amino acids, peptides, and analogues	0.000119029	0.000184194	1.65157e-05	0.000106579	0.00656943	0.0131346	0.00851121	0.00940509	1.38193	0.0410872	88.2449	6.46344	up
Prolyl-Tyrosine	C14H18N2O4	Amino acids, peptides, and analogues	0.00181333	0.0030727	0.00228361	0.00238988	0.004724	0.00875775	0.00654879	0.00667684	1.32088	0.0247585	2.7938	1.48223	up
(E)-3,5-Dimethoxystilbene	C16H16O2	Shikimates and Phenylpropanoids	0.000768628	1.6375e-05	1.65157e-05	0.000267173	0.0106002	0.00964996	0.00804159	0.00943059	1.28903	0.000312057	35.2977	5.1415	up
Argininosuccinic acid	C10H18N4O6	Amino acids, peptides, and analogues	0.095552	0.0571101	0.0455751	0.0660791	1.01118	1.28375	1.25056	1.18183	1.43251	0.00021481	17.8851	4.16069	up
5-Hydroxykynurenine	C10H12N2O4	Organic oxygen compounds	0.00156908	0.00169866	0.00165291	0.00164022	0.013247	0.0146573	0.0129929	0.0136324	1.45067	0.00177114	8.31134	3.05508	up
Tyrosyl-Hydroxyproline	C14H18N2O5	Amino acids, peptides, and analogues	0.00426249	0.00313397	0.00325327	0.00354991	0.00698318	0.00704259	0.00885031	0.00762536	1.38115	0.00455492	2.14804	1.10302	up
Tetrahydroharmol	C12H14N2O	Alkaloids and derivatives	0.00074999	0.00102812	0.000789851	0.000855988	0.0102547	0.013362	0.0127248	0.0121138	1.44604	0.00664903	14.1519	3.82292	up
Phenylalanyl-Lysine	-	-	0.000174601	0.000100957	1.65157e-05	9.73578e-05	0.0108929	0.0245844	0.0195845	0.0183539	1.39946	0.0447868	188.52	7.55858	up
PE(22:5(7Z,10Z,13Z,16Z,19Z)/14:0)	C41H72NO8P	Lipids and lipid-like molecules	0.0151793	0.0257102	0.00561029	0.0154999	0.03294	0.0405172	0.044827	0.0394281	1.11835	0.0240765	2.54376	1.34696	up
1-O-Sinapoylglucose	C17H22O10	Shikimates and Phenylpropanoids	0.0050679	0.00548037	0.00429236	0.00494687	0.0340904	0.056616	0.0391708	0.0432924	1.43366	0.0299418	8.75147	3.12953	up
Cavipetin C	C24H36O4	Terpenoids	0.000173607	0.00057845	0.000424822	0.000392293	0.00151323	0.00176994	0.00138174	0.00155497	1.30553	0.00209316	3.96379	1.98688	up
5-O-Methylembelin	C18H28O4	Organic oxygen compounds	0.00335012	0.00220339	0.00330275	0.00295209	0.00630877	0.00924639	0.0066615	0.00740555	1.34747	0.0111756	2.50858	1.32687	up
Phenylalanyl-Aspartate	C13H16N2O5	Amino acids, peptides, and analogues	0.00102706	0.0024358	0.00196299	0.00180862	0.00502862	0.0108984	0.00711532	0.00768077	1.31709	0.0292918	4.24677	2.08636	up
Phenylalanyl-Serine	C12H16N2O4	Amino acids, peptides, and analogues	0.00717361	0.00728154	0.00464452	0.00636656	0.0147805	0.0245056	0.0151019	0.0181293	1.33149	0.0235784	2.84759	1.50974	up
L-Lysopine	C9H18N2O4	Amino acids, peptides, and analogues	0.0165523	0.0253169	0.0169168	0.0195953	0.103612	0.144804	0.121704	0.123373	1.42905	0.00106715	6.29605	2.65445	up
Picolinic acid	C6H5NO2	Organoheterocyclic compounds	12.031	17.0482	14.9009	14.66	3.05107	3.40895	2.3061	2.92204	1.42673	0.00140073	0.19932	-2.32684	down
L-Aspartic acid	C4H7NO4	Amino acids, peptides, and analogues	16.8637	20.4276	22.2376	19.843	2.81846	7.87025	5.7089	5.46587	1.31801	0.00261228	0.275456	-1.8601	down
Pyridoxine	C8H11NO3	Alkaloids and derivatives	0.767639	0.601336	0.68417	0.684382	0.169378	0.0973221	0.0763772	0.114359	1.40548	0.000512449	0.167098	-2.58123	down
1-deoxy-1-(N6-lysino)-D-fructose	-	-	0.136028	0.168012	0.124224	0.142754	0.0403539	0.0972363	0.0726003	0.0700635	1.18141	0.0259064	0.490797	-1.0268	down
N-Acetylserine	C5H9NO4	Amino acids, peptides, and analogues	0.0329987	0.0265425	0.0227476	0.0274296	0.00496859	0.00523792	0.0169893	0.00906526	1.20969	0.0208664	0.330492	-1.59731	down
8,15-DiHETE	C20H32O4	Lipids and lipid-like molecules	0.0235525	0.0116479	0.017937	0.0177125	0.00446721	0.00783706	0.00367273	0.00532566	1.30323	0.0278551	0.300673	-1.73373	down
2-Pyridylacetic acid	C7H7NO2	Organoheterocyclic compounds	0.0635874	0.0976211	0.0870934	0.0827673	0.0280325	0.031792	0.0275474	0.029124	1.40203	0.0315211	0.351878	-1.50685	down
Uridine diphosphate glucuronic acid	-	-	0.110144	0.104655	0.101006	0.105268	0.0187374	0.0184601	0.01354	0.0169125	1.44376	9.57369e-06	0.160661	-2.63791	down
L-Kynurenine	C10H12N2O3	Amino acids, peptides, and analogues	0.249723	0.271003	0.310772	0.277166	0.063431	0.0961182	0.0683114	0.0759535	1.4188	0.000613731	0.274036	-1.86756	down
NAD	-	-	0.349161	0.284791	0.240028	0.291327	0.101889	0.0659232	0.0924335	0.0867486	1.39868	0.0036201	0.297771	-1.74773	down
5-Hydroxy-L-tryptophan	C11H12N2O3	Amino acids, peptides, and analogues	0.0334037	0.0264616	0.0250088	0.0282913	0.0141599	0.014865	0.0120478	0.0136909	1.39518	0.00585525	0.483927	-1.04714	down
Monoethylhexyl phthalic acid	-	-	0.0322513	0.0361526	0.0454031	0.0379357	0.00747751	0.00844923	0.00923982	0.00838885	1.43242	0.0157078	0.221134	-2.17701	down
Hydroxykynurenine	-	-	0.063532	0.0824737	0.0842908	0.0767655	0.0183886	0.0178161	0.0182573	0.018154	1.43873	0.0125387	0.236486	-2.08017	down
(2R,2'S)-Isobuteine	C7H13NO4S	Amino acids, peptides, and analogues	0.0191288	0.0274027	0.0293071	0.0252796	0.00362257	0.000432642	0.0022547	0.0021033	1.30991	0.00206331	0.0832017	-3.58724	down
PC(22:6(4Z,7Z,10Z,13Z,16Z,19Z)/18:3(6Z,9Z,12Z))	C48H78NO8P	Lipids and lipid-like molecules	0.0293913	0.0333671	0.0262399	0.0296661	0.00770435	0.0170565	0.00467588	0.00981224	1.24274	0.00957507	0.330756	-1.59616	down
PC(20:5(5Z,8Z,11Z,14Z,17Z)/20:3(5Z,8Z,11Z))	C48H80NO8P	Lipids and lipid-like molecules	0.0339987	0.0373621	0.0318106	0.0343905	0.0051502	0.00973864	0.00595169	0.00694684	1.41258	0.000215788	0.201999	-2.30758	down
Isoamyl 2-furonpropionate	C12H18O3	Lipids and lipid-like molecules	0.00140186	0.00107617	0.00139139	0.0012898	0.000631492	0.000221717	0.000216483	0.000356564	1.29369	0.00584742	0.276448	-1.85492	down
Bakkenolide C	C20H28O5	Lipids and lipid-like molecules	0.00919615	0.0212075	0.0246123	0.0183386	0.00358149	0.00612749	0.00190545	0.00387148	1.25835	0.0402302	0.21111	-2.24393	down
Nicotinic acid	C6H5NO2	Alkaloids and derivatives	4.69109	4.10595	3.47839	4.09181	1.80984	2.5061	1.70037	2.00544	1.34854	0.00843569	0.49011	-1.02882	down
Dioscoretine	C13H23NO3	Lipids and lipid-like molecules	0.0144685	0.0168815	0.0121143	0.0144881	0.00385607	0.00324595	0.00422737	0.00377646	1.42705	0.00159196	0.26066	-1.93976	down
3alpha-Hydroxyoreadone	C14H20O4	Organoheterocyclic compounds	0.014794	0.0117927	0.00941251	0.0119997	0.00456544	0.00753345	0.0044236	0.0055075	1.28154	0.0250239	0.458968	-1.12353	down
Ethyl 3-hydroxyoctanoate O-[glucosyl-(1->6)-glucoside]	C22H40O13	Lipids and lipid-like molecules	0.00590516	0.00498169	0.00832008	0.00640231	0.00147283	0.00167999	0.00222579	0.00179287	1.38533	0.0106758	0.280034	-1.83632	down
Ganoderic acid Mc	C36H54O9	Terpenoids	0.0025034	0.00389696	0.00531224	0.0039042	0.00161283	0.000550882	0.00164421	0.00126931	1.17615	0.0411079	0.325113	-1.62098	down
[10]-Gingerol	-	-	0.0342646	0.0320676	0.0305519	0.0322947	0.0134584	0.0113321	0.0137287	0.0128397	1.43555	0.000122442	0.39758	-1.33068	down
Oxyhumulinic acid	C15H22O5	Organic oxygen compounds	0.000592173	0.000482099	0.000974716	0.000682996	0.000320283	1.77631e-05	0.000101978	0.000146675	1.10742	0.037095	0.214752	-2.21926	down
5-Hydroxyindoleacetic acid	-	-	0.0453016	0.0550333	0.0635734	0.0546361	0.0159623	0.0231477	0.0207862	0.0199654	1.39117	0.00365966	0.365425	-1.45235	down
Dolichosterone	C28H46O5	-	0.020534	0.0188967	0.0272539	0.0222282	0.00902973	0.0113918	0.0102047	0.0102087	1.3752	0.0104807	0.459269	-1.12259	down
1,2,3-Trihydroxybenzene	-	-	0.843859	1.00841	1.03266	0.961642	0.247196	0.307271	0.256739	0.270402	1.43632	0.000372201	0.281188	-1.83039	down
2,12-Epoxy-7(14)-illudadiene-3,8-diol	C15H20O3	Organic acids and derivatives	0.00429943	0.00251353	0.00392246	0.00357847	0.00139078	0.00216848	0.00109218	0.00155048	1.24572	0.0324822	0.43328	-1.20663	down
Panaxynol	C17H24O	Lipids and lipid-like molecules	0.066406	0.0706366	0.0607497	0.0659308	0.0197294	0.0165332	0.00871275	0.0149918	1.38346	0.000303757	0.227387	-2.13678	down
N-Cyclopropyl-trans-2-cis-6-nonadienamide	C12H19NO	Lipids and lipid-like molecules	0.0137956	0.0107866	0.00828864	0.010957	0.00248147	0.00228661	0.00195969	0.00224259	1.42491	0.0308168	0.204673	-2.28861	down
(3beta,5alpha,9alpha,14alpha,22E,24R)-3,5,9,14-Tetrahydroxyergosta-7,22-dien-6-one	C28H44O5	-	0.0288972	0.0209079	0.0286711	0.0261587	0.00667372	0.00769825	0.00550695	0.00662631	1.42358	0.00194123	0.253311	-1.98102	down
Capsidiol	C15H24O2	Terpenoids	0.0050083	0.00522735	0.00746102	0.00589889	0.000184046	0.000286774	0.000419436	0.000296752	1.42742	0.0183911	0.0503064	-4.31311	down
PE(22:6(4Z,7Z,10Z,13Z,16Z,19Z)/14:0)	C41H70NO8P	Lipids and lipid-like molecules	0.0909752	0.14886	0.146019	0.128618	0.0100772	0.0101709	0.0110052	0.0104178	1.4378	0.0244509	0.0809977	-3.62598	down

## Sheet: Table S3
Supplementary Table S3 List of differential metabolites identified in PCS mushrooms of three different drying methods.
Index	Compounds	NAD	HAD	VFD		Index	Compounds	NAD	HAD	VFD		Index	Compounds	NAD	HAD	VFD		Index	Compounds	NAD	HAD	VFD
Lipids and lipid-like molecules						Amino Acids and Peptides and Analogues						Flavonoids and phenolic acids						organoheterocyclic compounds
1	Caryophyllene alpha-oxide	0.0131558	8.60285	5.51547		1	Guanidinosuccinic acid	0.00108142	0.0522163	0.002077		1	2-Phenylacetamide	0.0341914	0.111537	0.0474302		1	Adenine	0.764508	5.90697	0.986209
2	Propionylcarnitine	0.233227	8.44437	7.05007		2	L-prolyl-L-proline	0.0047187	0.0168408	0.016152		2	Gingerol	0.102639	0.081015	0.0762687		2	5-Butyltetrahydro-2-oxo-3-furancarboxylic acid	0.0268599	0.150252	0.104247
3	Azelaic acid	2.09116	7.53714	4.49678		3	beta-Alanine	0.533513	1.07134	0.979602		3	3-Hydroxycinnamic acid	0.0624806	2.59419	0.0396192		3	2-Pyridylacetic acid	0.0133645	0.029124	0.082767
4	Isobutyryl-L-carnitine	1.62969	17.7568	11.3988		4	L-Phenylalanine	12.001	51.3692	31.961		4	(2-{[3-(3,4-dihydroxyphenyl)prop-2-enoyl]oxy}ethyl)trimethylazanium	0.0072449	0.053522	0.0251813		4	1,2,3,4,5,6-Hexahydro-5-(1-hydroxyethylidene)-7H-cyclopenta[b]pyridin-7-one	0.0328761	0.105391	0.041636
5	Palmitic acid	0.288007	0.210117	0.244306		5	L-Threonine	0.261366	2.33158	1.08954		5	4-Hydroxycinnamic acid	0.058496	0.317555	0.196283		5	2-Benzofurancarboxaldehyde	0.104347	0.457461	0.264366
6	20-Hydroxy-PGE2	0.0265553	0.0116934	0.00180104		6	DL-Tryptophan	1.13056	3.64168	4.75422		6	Phenylacetaldehyde	0.0660173	0.618898	0.0139246		6	Oxolan-3-one	0.242865	0.676041	0.233786
7	2-Methylbutyroylcarnitine	3.56844	19.1413	12.8062		7	N-Acetyl-L-phenylalanine	0.00428701	0.253818	0.003739		7	Caffeic acid	0.000109159	0.118738	0.000113724		7	Pterolactam	1.08759	2.5082	2.11773
8	3-Phosphoglyceric acid	0.312461	1.50946	1.7904		8	L-Proline	0.82362	4.89493	5.7969		8	Oxytetracycline	0.0279615	0.008583	0.00948862		8	Morpholine	0.0579384	0.0800848	0.067619
9	N-Oleoylethanolamine	0.0527601	0.00851958	0.00201174		9	Pyroglutamic acid	6.5345	12.2903	9.84914		9	Phenylacetic acid	0.199905	0.259596	0.258156		9	1,4-Dideoxy-1,4-imino-D-ribitol	0.0744127	0.298141	0.552959
10	Prostaglandin D1	0.0196262	0.00645033	0.00100898		10	Leucyl-Tyrosine	0.00123713	0.0194467	0.00142		10	4-Hydroxybenzoic acid	0.31581	1.13462	0.254917		10	5-(2'-Carboxyethyl)-4,6-Dihydroxypicolinate	0.00647819	0.0489099	0.00548
11	1-tetradecanoyl-sn-glycero-3-phosphate	0.00498313	0.00977598	0.0024369		11	Ornithine	0.93049	5.99784	6.62589		11	4-Hydroxybenzaldehyde	0.322372	1.32907	0.964318		11	(-)-(Z)-Tetrahydro-6-(2-pentenyl)-2H-pyran-2-one	0.0035077	0.0204661	0.007774
12	20-Carboxy-leukotriene B4	0.00300177	0.00126365	0.000864793		12	L-Histidine	5.05824	18.1227	14.2762		12	[7]-Paradol	0.0358294	0.0143	0.00885877		12	Nicotinamide N-oxide	0.0919343	0.169397	0.155196
13	8,15-DiHETE	0.0191462	0.00532566	0.0177125		13	Ergothioneine	0.0112551	0.0407858	0.042471		13	Hypoletin 8-gentiobioside	0.0086006	0.027948	0.00640224		13	N-Methylnicotinamide	0.0144398	0.242927	0.013411
14	Dihydrocumambrin A	6.47615e-05	0.000573906	0.00153291		14	L-Tyrosine	7.88463	31.3072	20.6672		14	Pterostilbene	0.00639367	0.03813	0.0071859		14	2,4-Dipropylthiazole	0.0139569	0.00476981	0.02128
15	Cholic acid	0.00719539	0.0672557	0.000235998		15	gamma-Glutamylleucine	0.00810751	0.0167892	0.007638		15	alpha-Hydroxytamoxifen	0.00301818	0.006287	0.00356203		15	2-Hydroxy-4,7-dimethoxy-2H-1,4-benzoxazin-3(4H)-one	0.000649313	0.00393925	0.000323
16	(10E,12Z)-9-HODE	1.69924	0.764898	0.522752		16	Tyrosyl-Proline	0.00230666	0.0149766	0.001426		16	1,3-Diphenyl-1-propanone	0.00310694	0.169376	0.00645278		16	3',4'-Dihydrodiol	0.000852693	0.00426899	0.002252
17	Hexadecanedioic acid	0.10754	0.0398539	0.00784042		17	Valyl-Proline	0.00579831	0.0220639	0.006443		17	Licochalcone B	0.000805802	0.001951	0.00320338		17	2-Furoic acid	2.87859	5.77249	3.04594
18	Traumatic acid	0.133403	0.0859031	0.0156803		18	DL-Dopa	0.190572	0.849128	0.57468		18	Glycitein	0.00700617	0.007859	0.00742528		18	6-Chloro-N-(1-methylethyl)-1,3,5-triazine-2,4-diamine	0.901715	4.50416	5.83834
19	Butyrylcarnitine	0.0114492	0.00563009	0.00657947		19	Prolyl-Tryptophan	0.00100303	0.00391418	0.002014		19	Saxitoxin	0.00303263	0.251168	0.0105198		19	Dihydro-4-mercapto-3(2H)-furanone	0.226005	0.0977574	0.194213
20	(9Z,11R,12S,13S,15Z)-12,13-Epoxy-11-hydroxy-9,15-octadecadienoic acid	0.00513044	0.00160065	0.00135458		20	L-Serine	0.0126549	0.0236473	0.018089		20	Mammea A/AB cyclo F	0.00237197	0.007026	0.0127485		20	2-Amino-4-oxo-6-(1',2',3'-trihydroxypropyl)-diquinoid-7,8-dihydroxypterin	0.0073171	0.0265071	0.001542
21	cis-Aconitic acid	12.7537	8.98889	16.8045		21	L-Kynurenine	0.00931973	0.0759535	0.277166		21	Alnustone	0.0123975	0.004615	0.00353726		21	Albendazole sulfone	0.000589587	0.00232305	0.000153
22	13-L-Hydroperoxylinoleic acid	0.417444	0.294639	0.151318		22	Cystathionine sulfoxide	0.00162138	0.00412591	0.000254		22	4-Methylumbelliferone	0.013902	0.068623	0.0322845		22	Tenuazonic acid	0.00356821	0.00707519	0.002744
23	3-Hydroxyisovalerylcarnitine	0.0212438	0.0446671	0.0550352		23	Suberylglycine	0.00333066	0.0109893	0.011645		23	Hexamethylquercetagetin	76.7706	24.2783	26.6009		23	4-Ethyl-2-heptylthiazole	0.00264447	0.00588414	0.007951
24	gamma-Eudesmol rhamnoside	0.0223308	0.00564599	0.0103462		24	Asparaginyl-Proline	0.00142943	0.00271359	0.001696		24	2-Hydroxycinnamic acid	0.723375	2.97583	2.1092		24	2,5-Dihydro-2,4-dimethyloxazole	0.318743	0.348223	0.325799
25	Citric acid	0.259653	0.136827	0.173026		25	gamma-Glutamylphenylalanine	0.00425635	0.0164161	0.001642		25	2-Methylbenzoic acid	0.33925	0.602153	0.302407		25	Eugenin	0.00227506	0.00846898	0.002749
26	(2'E,4'Z,7'Z,8E)-Colnelenic acid	0.0149356	0.00109378	0.000892878		26	Phenylalanyl-Gamma-glutamate	0.0100947	0.061291	0.005812		26	4-Aminophenol	0.061183	0.098125	0.055193		26	xi-2,3-Dihydro-3,5-dihydroxy-6-methyl-4H-pyran-4-one	0.00576059	0.00730874	0.009637
27	Itaconic acid	8.86135	7.5477	11.8178		27	N-Acetyl-L-tyrosine	0.00296976	0.0912831	0.002337		27	(E)-3,5-Dimethoxystilbene	0.000369643	0.009431	0.000267173		27	Diosbulbin D	0.000603996	0.0722024	0.001007
28	(3beta,5alpha,9alpha,22E,24R)-5,9-Epidioxy-3-hydroxyergosta-7,22-dien-6-one	0.0864179	0.0273328	0.0465989		28	Tyrosyl-Gamma-glutamate	0.00464343	0.029189	0.000792		28	1-O-Sinapoylglucose	0.00140081	0.043292	0.00494687		28	Leukoaminochrome	0.00483336	0.00822342	0.017609
29	(9xi,10xi,12xi)-9,10-Dihydroxy-12-octadecenoic acid	7.42558	1.41013	0.466429		29	Threoninyl-Isoleucine	0.0261934	0.131201	0.039616		29	2-(4-Hydroxyphenyl)-3,6-dimethoxy-8,8-dimethyl-4H,8H-benzo[1,2-b:3,4-b']dipyran-4-one	0.0070253	0.000932	0.0023628		29	Biotin amide	0.117983	4.88437	1.00921
30	Diethyl fumarate	0.00600378	0.11312	0.070698		30	L-Homoserine	0.0119393	0.0320477	0.022589		30	2',4-Dihydroxy-4',6'-dimethoxy-3'-prenylchalcone	1.58197e-05	0.020665	0.0272641		30	Nirvanol	0.00462661	0.0192536	0.00202
31	25-Hydroxyvitamin D2	0.0350095	0.0210968	0.0264333		31	o-Tyrosine	0.119839	1.06092	0.609019		31	5-hydroxy-2-phenyl-4H-chromen-4-one	0.215849	0.532388	0.538203		31	Ipomeamaronolide	0.154862	0.0138501	0.015315
32	Absindiol	0.167984	0.0251702	0.010825		32	L-Agaridoxin	0.00674908	0.0180354	0.005929		32	Syringic acid	0.0101214	0.023633	0.0286804		32	4-Hydroxy-2-butenoic acid gamma-lactone	1.58197e-05	0.32535	0.23292
33	1-palmitoylglycerophosphocholine	0.0848588	0.13798	0.0166124		33	Lysyl-Tyrosine	0.000491348	0.0055089	0.002632		33	Terephthalic acid	0.0324167	0.027405	0.00933096		33	(3b,6b,8b,12a)-8,12-Epoxy-7(11)-eremophilene-6-angeloyloxy-8,12-dimethoxy-3-ol	0.0388988	0.00456019	0.00096
34	Sakacin P	0.0144509	0.141964	0.0250252		34	N-[4'-hydroxy-(E)-cinnamoyl]-L-aspartic acid	0.000655604	0.00330262	0.000824		34	Enterodiol	0.00224206	0.009497	0.000724719		34	Thiamine	6.50773e-05	0.00414982	0.002353
35	PC(20:5(5Z,8Z,11Z,14Z,17Z)/20:3(5Z,8Z,11Z))	0.00161666	0.00694684	0.0343905		35	L-4-Hydroxyglutamate semialdehyde	0.0102316	0.016502	0.028656		35	N1,N10-Diferuloylspermidine	0.000172969	0.000958	0.00201612		35	5-[2H-Pyrrol-4-(3H)-ylidenemethyl]-2-furanmethanol	0.0016839	0.0930959	0.003731
36	Isoamyl 2-furonpropionate	0.00502477	0.000356564	0.0012898		36	Agaritinal	0.000575804	0.00278666	0.000208		36	Fragransin B2	0.000292856	1.87334	2.41635		36	Citalopram propionic acid	0.00520862	0.0950725	0.000863
37	LysoPC(16:1(9Z)/0:0)	0.0465459	0.127704	0.028096		37	gamma-L-Glutamyl-L-pipecolic acid	0.081161	0.0389799	0.019397		37	Phthalic acid	0.771927	0.218791	0.0847665		37	2-Methyl-5-(1-propenyl)pyrazine	0.114878	0.0794433	0.002427
38	2,3-Dinor-6-keto-prostaglandin F1 a	0.0197108	0.00422282	0.00260173		38	Lysyl-Hydroxyproline	0.00229995	0.0367118	0.002177			Total	80.2299	37.9394	34.1705		38	Furfuryl acetate	0.0109329	0.0126363	0.023344
39	LysoPE(0:0/20:5(5Z,8Z,11Z,14Z,17Z))	0.142296	0.217814	0.0961767		39	Valyl-Gamma-glutamate	0.00302902	0.00847951	0.008503		Benzenoids						39	N'-Hydroxymethylnorcotinine	0.00397454	0.00956351	0.002876
40	4-Formyl-3-(formylmethyl)-4-hexenoic acid	0.00996569	0.163153	0.0851646		40	L-Histidine trimethylbetaine	0.0189415	0.0290536	0.019082		1	Benzaldehyde	0.0905306	0.446056	0.265849		40	3alpha-Hydroxyoreadone	0.00627106	0.0055075	0.012
41	N-[(3a,5b,7a,12a)-3,12-dihydroxy-24-oxo-7-(sulfooxy)cholan-24-yl]-Glycine	0.00356312	0.00118822	0.00119068		41	Hypoglycin B	0.000282234	0.00314053	0.000216		2	N-Acetyl-2,6-diethylaniline	0.00111738	0.00250208	0.00472281		41	Achillicin	0.0022423	0.00269613	0.000723
42	8-Isoprostaglandin F2a	0.0433157	0.0123558	0.00768849		42	Valyl-Threonine	0.0429848	0.45085	0.289724		3	Adenylsuccinic acid	0.00936738	0.071929	0.019893			Total	7.35087	27.1165	15.4135
43	(10E,12Z)-(9S)-9-Hydroperoxyoctadeca-10,12-dienoic acid	0.51907	0.123441	0.1479		43	Lysyl-Glycine	0.244963	0.083384	0.156909		4	2-Aminonaphthalene	1.51582	27.2284	11.4306
44	PC(20:5(5Z,8Z,11Z,14Z,17Z)/18:4(6Z,9Z,12Z,15Z))	0.0735729	0.04115	0.0228659		44	Leucyl-Threonine	0.00210944	0.0175408	0.00608		5	Amyl salicylate	0.142298	0.150272	0.143471
45	Thromboxane B3	0.0226137	0.0384132	0.030801		45	Glutaminylphenylalanine	0.019129	0.082594	0.007388		6	Guaicyl phenylacetate	0.00287719	0.00125646	0.00101774
46	alpha-Ketoisovaleric acid	0.546044	0.648474	0.722838		46	Prolyl-Tyrosine	0.00104024	0.00667684	0.00239		7	2-Hexyl-3-phenyl-2-propenal	0.0177456	0.0462166	0.0114398
47	16(R)-HETE	0.00564456	0.00331329	0.00297391		47	Argininosuccinic acid	0.130667	1.18183	0.066079		8	Methylgingerol	0.00808092	0.00525833	0.00150128
48	PI(16:1(9Z)/18:1(11Z))	0.110528	0.0717478	0.0797589		48	Tyrosyl-Hydroxyproline	0.0222381	0.00762536	0.00355		9	Benzene	0.00655745	0.0247872	0.0162333
49	2-acetyl-1-alkyl-sn-glycero-3-phosphocholine	0.0907689	0.169316	0.00774431		49	Phenylalanyl-Aspartate	0.00109211	0.00768077	0.001809		10	Dihydrocapsaicin	0.0340102	0.0102901	0.0131935
50	Dioscoretine	0.00178506	0.00377646	0.0144881		50	Prolyl-Aspartate	0.289278	0.633818	0.625385		11	2-Ethoxy-4-(methoxymethyl)phenol	0.0438069	0.0113715	0.00743771
51	(13E)-11a-Hydroxy-9,15-dioxoprost-13-enoic acid	0.170728	0.0194031	0.00565589		51	L-Lysopine	0.041837	0.123373	0.019595		12	Betamipron	0.0266649	0.122954	0.0787793
52	(9Z,11E,13E,15Z)-4-Oxo-9,11,13,15-octadecatetraenoic acid	0.0284684	0.00483132	0.00186189		52	L-Aspartic acid	7.08408	5.46587	19.843		13	2-(3-Phenylpropyl)tetrahydrofuran	0.00465296	0.00197264	0.00173576
53	Ubiquinone-1	0.0213438	0.0103053	0.0104362		53	L-Arginine	1.66985	2.63709	5.47749		14	Carotamine	0.0126479	0.0570282	0.0266301
54	1alpha-1-Hydroxy-2,4(18),11(13)-eudesmatrien-12-oic acid	0.00108642	0.00299776	0.00125488		54	L-Threo-3-Phenylserine	0.00761426	0.0467376	0.021013		15	4-Methylbenzaldehyde	0.0024158	0.22703	0.314908
55	LysoPA(18:2(9Z,12Z)/0:0)	0.843712	0.381962	0.0198268		55	Leucyl-Histidine	0.000675782	0.0203883	0.004291		16	Styrene	1.58197e-05	0.691336	0.949086
56	Bovinic acid	0.136691	0.2052	0.249499		56	Prolyl-Threonine	0.0631441	0.0721237	0.000976		17	alpha-Methylstyrene	0.0961567	0.509629	0.62792
57	LysoPE(0:0/14:0)	0.00647298	0.038868	0.00260001		57	N-(gamma-Glutamyl)ethanolamine	1.61258	1.37285	0.546614			Total	2.01476	29.6083	13.9144
58	MG(18:3(9Z,12Z,15Z)/0:0/0:0)	0.00989586	0.0140315	0.00620179		58	(2R,2'S)-Isobuteine	0.00484281	0.0021033	0.02528		Organic acids and derivatives
59	9-HODE	0.0773771	0.0282859	0.0153168		59	N5-(4-Methoxybenzyl)glutamine	0.00529854	0.0064594	0.000431		1	Palmitoylethanolamide	0.205485	0.04156	0.0075869
60	Pregnanetriol	0.0175183	0.0136871	0.0261299		60	Arginyl-Proline	0.00118878	0.0227674	0.011193		2	L-Malic acid	104.072	132.568	160.734
61	Avocadyne	0.0146277	0.0827744	0.00104858		61	Isovalerylglutamic acid	0.00778706	0.00402841	0.001439		3	Alpha-Hydroxyisobutyric acid	1.14386	10.2737	18.1022
62	Propyl 2,4-decadienoate	0.00082974	0.00108743	0.00154631		62	N-Acetylvaline	0.0108304	0.126265	1.64e-05		4	Euglobal IVa	0.0176047	0.00360576	0.0038456
63	3,7-Dihydroxy-12-oxocholanoic acid	0.0129508	0.00346528	0.00113026		63	L-Thyronine	0.00394731	0.0291511	0.000196		5	Alpha-N-Phenylacetyl-L-glutamine	0.00101519	0.00437831	0.000422971
64	PI(18:1(11Z)/18:2(9Z,12Z))	0.00860344	0.0510662	0.00134409		64	L-Valine	0.673227	5.18001	1.71982		6	3-Methoxytyrosine	0.00400252	0.0146689	0.00298464
65	Deoxycholic acid	0.532074	0.600655	0.577958		65	gamma-Carboxyglutamic acid	0.0293579	0.098904	0.014096		7	Betaine	0.0808511	0.479107	0.236977
66	Punicic acid	0.124499	0.0230123	0.00878417		66	N-Acetyl-L-glutamate 5-semialdehyde	0.110267	0.0927063	0.046471		8	N-(2-Methylpropyl)acetamide	1.06364	2.61103	2.0532
67	Dodecanedioic acid	0.0147136	0.0128178	0.011172		67	p-Coumaroyl 3-hydroxytyrosine	0.020379	0.120296	0.051961		9	2,12-Epoxy-7(14)-illudadiene-3,8-diol	0.00487749	0.00155048	0.00357847
68	Ginkgolide M	0.0469929	0.148677	0.121309		68	Histidinyl-Isoleucine	0.000367108	1.74055e-05	0.002154		10	Diplodiatoxin	0.00942336	0.00346844	0.00496793
69	LysoPC(20:2(11Z,14Z))	0.0222037	0.0311353	0.00710684		69	Aspartame	0.00277119	0.00514668	0.001942		11	Propionic acid	1.26316	1.64652	2.25984
70	Lipoxin B4	0.00686015	0.00846717	0.00696653		70	N-Acetylserine	0.0171897	0.00906526	0.02743			Total	107.866	147.648	183.409
71	Ercalcitriol	0.00405453	0.00847471	0.00561618		71	5-Hydroxy-L-tryptophan	0.0170806	0.0136909	0.028291		Organic nitrogen compounds
72	11,14,15-THETA	0.371052	0.0411766	0.0384761		72	(2S,4S)-Monatin	0.00182912	0.00940509	0.000107		1	1,3-Diaminopropane	0.0265368	0.0621622	0.0351626
73	Muricatin A	0.0430486	0.0150475	0.0239576		73	Acetylglycine	0.198072	0.374509	0.265269		2	L-Carnitine	7.26076	3.14128	4.50917
74	11,12-EpETrE	0.212167	0.0870248	0.0517219		74	Phenylalanyl-Aspartate	0.00109211	0.00768077	0.001809		3	Acetylcholine	1.58197e-05	0.770972	0.708567
75	Butyramide	0.0373287	0.052804	0.0428411			Total	48.0598	152.332	127.006		4	Phosphorylcholine	0.282279	0.364432	0.639678
76	Methyl 2E,4Z-hexadecadienoate	0.00156237	0.000914087	0.00108638		Alkaloids and derivatives						5	Dimethyl dialkyl ammonium chloride	0.385033	0.466363	0.458495
77	5,15-DiHETE	0.0308568	0.00627913	0.00449088		1	Tryptamine	0.296758	4.84948	2.05135		6	Choline	1.32008	1.2147	0.634622
78	(6beta,8alpha)-6-Hydroxy-7(11)-eremophilen-12,8-olide	0.0100509	0.00635213	0.00251008		2	Carbendazim	0.0409164	0.00218705	0.00117153		7	Palmitoleoyl Ethanolamide	0.00610738	0.0309016	0.00280505
79	15-Methylpalmitate	2.14471	0.596628	0.440662		3	Nicotinamide	5.25382	7.5232	4.0894			Total	9.28081	6.05081	6.9885
80	Cucurbic acid	0.00369527	0.0139261	0.00292513		4	3-Amino-2-piperidone	0.0748642	1.04836	1.18353		Organic oxygen compounds
81	Lucyobroside	0.0105807	0.0066715	0.00668296		5	Putrescine	0.0396917	0.0186796	0.00673347		1	2-[(5-Methylsulfinyl)-4-penten-2-ynylidene]-1,6-dioxaspiro[4.4]non-3-ene	0.0233286	0.0956177	0.0508993
82	N-Cyclopropyl-trans-2-cis-6-nonadienamide	0.00961716	0.00224259	0.010957		6	Pyridoxine	0.639995	0.114359	0.684382		2	2-Aminoacetophenone	0.0333446	0.0592415	0.0794586
83	Pivaloylcarnitine	0.00268442	0.00511156	0.00309575		7	Isonicotinic acid	3.56589	9.13528	3.15231		3	D-Glycero-D-galacto-heptitol	0.00114634	0.00596929	0.00231325
84	Gamma-Linolenic acid	0.254802	0.09012	0.0537547		8	Indolelactic acid	0.000563715	0.0047157	0.00107665		4	D-Fructose 2,6-bisphosphate	0.0602813	0.166592	0.135403
85	Pubesenolide	0.016211	0.0218716	0.00842364		9	2-Hydroxypyridine	0.141501	0.245355	0.178091		5	Acetaminophen glucuronide	0.000212523	0.00120349	0.000104353
86	Pelargonic acid	0.753918	0.643872	0.738578		10	Indole	0.0591439	0.298041	0.321406		6	4-Oxo-1-(3-pyridyl)-1-butanone	0.00203727	0.00433569	0.00240722
87	12R-hydroxy-5Z,8Z,12Z-eicosatrienoic acid	0.0105795	0.00357514	0.00280771		11	Pyridoxamine	0.00985966	0.0308482	0.00552454		7	Niazicinin A	0.00154264	0.0187026	0.00293874
88	11,12,15-THETA	0.511301	0.0557681	0.0336851		12	Sanguinarine	0.00179357	0.00851895	0.00179733		8	2-Furancarboxaldehyde	1.79676	0.485474	0.541993
89	Adipic acid	0.327913	0.287993	0.148319		13	Harmalol	0.00320081	0.00479892	0.00956466		9	Quinceoxepine	0.0947699	0.00540916	0.00981465
90	2-Hydroxystearic acid	2.7302	1.51731	0.302425		14	Norgalanthamine	0.000364358	0.00172902	0.000172933		10	Oxyhumulinic acid	0.00138449	0.000146675	0.000682996
91	9,10-Epoxyoctadecenoic acid	63.7088	50.9237	14.0493		15	Nicotinic acid	5.13652	2.00544	4.09181		11	Cymorcin monoglucoside	0.00131849	0.00380739	0.00148919
92	8(R)-Hydroperoxylinoleic acid	0.0640923	0.0404753	0.00336925		16	N-acetyltryptophan	0.00264046	0.0160124	0.00964452		12	2-Propanoylthiazole	1.32266	0.857603	1.16014
93	Sterebin A	0.0269171	0.0225724	0.00913305		17	Girinimbine	0.00109351	0.0159294	0.00151877		13	2,3-Dihydroxy-1-(4-hydroxy-3-methoxyphenyl)-1-propanone	0.00189934	0.00410734	0.00268893
94	18-carboxy dinor Leukotriene B4	0.00792328	0.00637661	0.000667449		18	5-Hydroxyisourate	4.87609	8.53124	7.32621		14	5-Hydroxykynurenine	0.00230067	0.0136324	0.00164022
95	8,9-DiHETrE	0.0706267	0.0461416	0.022482		19	Nor-psi-tropine	0.0364359	0.085344	0.0424581		15	4-Acetyl-2-methylpyridine	0.044972	0.240451	0.0460412
96	PC(22:6(4Z,7Z,10Z,13Z,16Z,19Z)/18:3(6Z,9Z,12Z))	0.00897552	0.00981224	0.0296661		20	N-Methylcalystegine C1	0.00995153	0.0471845	0.00588761		16	5-O-Methylembelin	0.0119986	0.00740555	0.00295209
97	9-Oxohexadecanoic acid	0.0011002	0.00181702	0.000452972		21	N-Methylcalystegine B2	0.0022905	0.00493754	0.00276516		17	N'-Formylkynurenine	0.0116687	0.00751686	0.00526976
98	2,4,12-Octadecatrienoic acid isobutylamide	0.00399918	0.0624998	0.108679		22	Caffeine	0.00169142	0.0087884	0.00170832		18	DHAP(18:0e)	0.00507627	0.00555307	0.0025179
99	PA(18:3(9Z,12Z,15Z)/20:5(5Z,8Z,11Z,14Z,17Z))	0.217278	0.131262	0.101869		23	Methyl 5-hydroxyoxindole-3-acetate	0.000432727	0.000788439	0.000255335		19	2'-Hydroxyacetophenone	0.0292291	0.0734864	0.0118109
100	Ethyl 3-hydroxyoctanoate O-[glucosyl-(1->6)-glucoside]	0.00164182	0.00179287	0.00640231		24	Dopamine	0.000558803	0.0109818	0.0140452		20	Sucrose	53.9031	16.0469	17.4003
101	Stigmasterol	1.58197e-05	0.00645804	0.0111026		25	Tetrahydroharmol	0.00129379	0.0121138	0.000855988		21	Trehalose	1.0611	0.22104	0.311553
102	11-Hydroxy-9-tridecenoic acid	6.93838e-05	0.000775817	0.000434845		26	Phenylethylamine	1.45224	2.54377	0.263143			Total	58.4101	18.3242	19.7724
103	CPA(16:0/0:0)	0.195849	0.236865	0.0160556		27	Serotonin	0.00158735	0.0597387	0.00504784		Terpenoids
104	LysoPE(16:1(9Z)/0:0)	0.590233	0.514322	0.0344147		28	Riboflavin	0.00367654	0.117635	0.0212816		1	16beta-16-Hydroxy-3-oxo-1,12-oleanadien-28-oic acid	0.00747799	0.00172691	0.0012444
105	1-(9Z,12Z,15Z-octadecatrienoyl)-glycero-3-phosphate	0.0258375	0.0148639	0.00940955		29	Dehydronuciferine	0.0251207	1.3108	0.00379688		2	Glechomafuran	0.00112605	0.000507941	0.000849484
106	CPA(18:0/0:0)	0.0045122	0.00401959	0.00112322		30	6-O-Methylcodeine	0.0010273	0.00136477	6.67782e-05		3	Auxin b	0.00616939	0.00100875	0.00149687
107	(9R,10S,12Z)-9,10-Dihydroxy-8-oxo-12-octadecenoic acid	0.00289601	0.0107296	0.000359745		31	alpha-Hydroxy-1-methyl-1H-indole-3-propanoic acid	0.00104758	0.0124248	0.003712		4	Tuberonone	1.58197e-05	0.00323661	0.000278676
108	7-Methylinosine	0.0185833	0.0163503	0.00542542		32	Simulansamide	0.000946955	0.00456034	0.00684417		5	Eremopetasidione	0.0018873	0.00338613	0.00305514
109	3,4-Dimethyl-5-pentyl-2-furannonanoic acid	0.604308	0.0321102	0.0898319			Total	21.683	38.0746	23.4876		6	2-Acetoxy-3-geranylgeranyl-1,4-dihydroxybenzene	0.0102447	0.0155106	0.006271
110	12-HETE	0.0204606	0.0124883	0.00641472		Nucleotides and derivatives						7	Manglupenone	0.000909632	0.00161719	0.00296831
111	O-Arachidonoyl Ethanolamine	0.00447827	0.00353613	0.00171139		1	5'-Methylthioadenosine	0.506229	13.8969	4.54477		8	Masticadienonic acid	1.58197e-05	0.00166573	0.00304701
112	Docosatrienoic acid	0.00752304	0.0252908	0.0401017		2	Deoxycytidine	0.00230687	0.00782012	0.00145424		9	gamma-Crocetin	0.00213322	0.000426916	0.00023983
113	Austroinulin	0.0344982	0.00193531	0.00522207		3	Deoxyadenosine	0.0282067	0.215096	0.0247903		10	2,2,4,4-Tetramethyl-6-(1-oxobutyl)-1,3,5-cyclohexanetrione	0.0125887	0.00637879	0.010292
114	(2E,8Z)-Decadiene-4,6-diyn-1-yl 3-methylbutanoate	0.0358608	0.0560825	0.000373222		4	Nicotinic acid mononucleotide	1.21161	0.741006	1.42262		11	Suillin	0.0741542	0.0336975	0.0497492
115	PE(22:6(4Z,7Z,10Z,13Z,16Z,19Z)/14:0)	0.0145737	0.0104178	0.128618		5	UDP-D-galactose(2-)	0.159446	0.0795449	0.361907		12	Gibberellin A125	0.00297199	0.00543056	0.0036881
116	13-OxoODE	5.31764	2.54262	0.763544		6	S-Adenosylmethionine	0.00290071	0.0867885	0.033748		13	Cavipetin C	0.00723909	0.00155497	0.000392293
117	13,14-Dihydro-15-keto-PGD2	0.000882875	0.0015015	0.000495722		7	Cytidine	0.0067359	0.0287598	0.00526637		14	Suspensolide F	0.0281589	0.0242262	0.00451016
118	9,10-DHOME	0.243741	0.0699394	0.0131833		8	Xanthosine	0.034951	0.584038	0.00726046		15	Obacunone	0.00287268	0.00337595	6.5057e-05
119	Bakkenolide C	0.00811656	0.00387148	0.0183386		9	3-Methyluridine	0.0377386	0.0465055	0.00453793		16	2,5-Diisopropylphenol	0.0309014	0.0201578	0.00593432
120	10-Oxooctadecanoic acid	0.00523401	0.00630514	0.00171687			Total	1.99012	15.6865	6.40636		17	4'-Dihydroabscisic acid	0.0101774	0.00539468	0.00350783
121	Panaxynol	0.0343602	0.0149918	0.0659308		Organosulfur						18	Ganoderic acid Mc	5.61089e-05	0.00126931	0.0039042
122	PE(22:5(7Z,10Z,13Z,16Z,19Z)/14:0)	0.0279395	0.0394281	0.0154999		1	Allyl isothiocyanate	2.604	6.08801	6.26259		19	Zedoarondiol	0.000358567	0.000488103	0.000750011
	Total	122.932	144.758	93.4068			Total	2.604	6.08801	6.26259		20	alpha-Amyrone	1.58197e-05	0.00699669	0.00732179
												21	Capsidiol	0.000102643	0.000296752	0.00589889
													Total	0.199577	0.138354	0.115465

## Sheet: Table S4
Supplementary Table S4 A total of 58 key metabolites were characterized in the PCS obtained from three drying methods.
Index	KEGG Id	Retention time（min）	m/z	Formula	Compounds	Super.Class	CAS	Relative content
								NAD1	NAD2	NAD3	AVERAGE	HAD1	HAD2	HAD3	AVERAGE	VFD1	VFD2	VFD3	AVERAGE
1	C00398	265.743	161.107	C10H12N2	Tryptamine	Alkaloids and derivatives	61-54-1	0.294043	0.290039	0.306193	0.296758	4.09038	5.26564	5.19241	4.84948	2.30414	2.23111	1.61879	2.05135
2	C00170	259.811	298.096	C11H15N5O3S	5'-Methylthioadenosine	Nucleosides, nucleotides, and analogues	2457-80-9	0.656102	0.155725	0.706859	0.506229	12.8275	14.5756	14.2877	13.8969	4.09141	4.71253	4.83037	4.54477
3	-	502.414	173.021	-	sn-Glycerol3-phosphate	-	-	0.0394483	0.0440035	0.0331278	0.0388599	0.0174778	0.014095	0.0187554	0.0167761	1.62675e-05	1.6375e-05	1.65157e-05	1.6386e-05
4	C00134	53.9474	89.1078	C4H12N2	Putrescine	Alkaloids and derivatives	110-60-1	0.0379532	0.0463503	0.0347717	0.0396917	0.0175126	0.0170395	0.0214866	0.0186796	0.00623961	0.00754235	0.00641845	0.00673347
5	-	555.734	478.295	-	LysoPE(18:1(9Z)/0:0)	-	-	0.270707	0.286948	0.207473	0.255043	0.618006	0.822228	0.718117	0.71945	0.0255937	0.0180706	0.0425396	0.0287346
6	-	210.247	263.138	-	H-PHE-PRO-OH	-	-	0.00324717	0.00179779	0.00335072	0.00279856	0.0336767	0.0655239	0.0498966	0.049699	0.0094673	0.0116176	0.00995567	0.0103468
7	C00601	132.973	121.065	C8H8O	Phenylacetaldehyde	Shikimates and Phenylpropanoids	122-78-1	0.057589	0.0751607	0.0653021	0.0660173	0.368374	0.748757	0.739563	0.618898	0.00559883	0.00800674	0.0281681	0.0139246
8	C02838	349.075	288.217	-	L-Octanoylcarnitine	-	-	0.0010598	0.00159452	0.00148694	0.00138042	0.110982	0.140168	0.0853221	0.112157	0.0562085	0.054618	0.0365028	0.0491097
9	C01479	233.8	165.055	-	Phenyllactic acid	-	-	0.131832	0.118735	0.163329	0.137966	0.22835	0.222765	0.256832	0.235982	0.00256568	0.00260341	0.0027795	0.00264953
10	C08255	253.287	230.128	C7H16O7	D-Glycero-D-galacto-heptitol	Organic oxygen compounds	527-06-0	0.000859673	0.00175947	0.000819873	0.00114634	0.00513184	0.00734099	0.00543503	0.00596929	0.00250513	0.00228196	0.00215266	0.00231325
11	-	529.334	435.252	-	LysoPA(18:1(9Z)/0:0)	-	-	0.24099	0.288739	0.229087	0.252939	0.0868139	0.0985926	0.0921843	0.0925303	0.0160609	0.0109585	0.0175195	0.0148463
12	-	532.692	454.292	-	LysoPE(16:0/0:0)	-	-	0.106772	0.108215	0.0804586	0.098482	0.498637	0.574824	0.582741	0.552067	0.0151634	0.00972757	0.00969771	0.0115296
13	C03794	70.6286	462.068	C14H18N5O11P	Adenylsuccinic acid	Benzenoids	19046-78-7	0.00919629	0.00875399	0.0101519	0.00936738	0.0616327	0.0678391	0.0863152	0.071929	0.0204556	0.0189953	0.020228	0.019893
14	C00019	72.719	399.144	C15H22N6O5S	S-Adenosylmethionine	Nucleosides, nucleotides, and analogues	29908-03-0	0.00298581	0.00192871	0.00378762	0.00290071	0.0716015	0.0886532	0.100111	0.0867885	0.0300778	0.0420336	0.0291328	0.033748
15	C02227	265.752	144.08	C10H9N	2-Aminonaphthalene	Benzenoids	91-59-8	1.95401	0.553927	2.03951	1.51582	22.5852	30.1044	28.9956	27.2284	12.8544	12.4817	8.95576	11.4306
16	-	272.998	138.055	C7H7NO2	2-Pyridylacetic acid	Organoheterocyclic compounds	-	0.0120635	0.0176384	0.0103915	0.0133645	0.0280325	0.031792	0.0275474	0.029124	0.0635874	0.0976211	0.0870934	0.0827673
17	C00695	562.715	407.277	C24H40O5	Cholic acid	Lipids and lipid-like molecules	81-25-4	0.00447024	0.00940626	0.00770968	0.00719539	0.0490672	0.0931735	0.0595265	0.0672557	0.00011286	0.000292984	0.000302151	0.000235998
18	C19615	502.381	285.208	C16H30O4	Hexadecanedioic acid	Lipids and lipid-like molecules	505-54-4	0.109173	0.117117	0.0963303	0.10754	0.0447178	0.0313861	0.0434577	0.0398539	0.00737194	0.00846964	0.00767967	0.00784042
19	C16308	373.019	227.129	C12H20O4	Traumatic acid	Lipids and lipid-like molecules	6402-36-4	0.118567	0.159332	0.122309	0.133403	0.0666958	0.102023	0.0889908	0.0859031	0.0156297	0.0197147	0.0116965	0.0156803
20	C00041	41.666	90.0553	-	L-Alanine	-	-	0.565494	0.650306	0.773939	0.663246	2.21049	4.15524	3.0348	3.13351	1.63011	1.42179	1.17651	1.40947
21	C00328	165.472	209.092	C10H12N2O3	L-Kynurenine	Amino acids, peptides, and analogues	2922-83-0	0.00566738	0.010626	0.0116658	0.00931973	0.063431	0.0961182	0.0683114	0.0759535	0.249723	0.271003	0.310772	0.277166
22	C03343	592.808	279.159	-	Monoethylhexyl phthalic acid	-	-	0.0144312	0.020477	0.0145162	0.0164748	0.00747751	0.00844923	0.00923982	0.00838885	0.0322513	0.0361526	0.0454031	0.0379357
23	-	431.496	307.192	C18H28O4	Methylgingerol	Benzenoids	-	0.00874508	0.00804127	0.00745641	0.00808092	0.00516109	0.00611568	0.00449821	0.00525833	0.00142292	0.00164662	0.00143429	0.00150128
24	-	485.859	313.239	C18H34O4	(9xi,10xi,12xi)-9,10-Dihydroxy-12-octadecenoic acid	Lipids and lipid-like molecules	-	6.11918	9.74527	6.41227	7.42558	1.22156	1.67358	1.33524	1.41013	0.426963	0.38681	0.585515	0.466429
25	-	542.058	476.274	-	LysoPE(18:3(6Z,9Z,12Z)/0:0)	-	-	0.0841816	0.0752106	0.0608397	0.0734106	0.157619	0.149122	0.163533	0.156758	0.0213188	0.0154053	0.0154994	0.0174078
26	-	536.086	496.339	C24H51NO7P	1-palmitoylglycerophosphocholine	Lipids and lipid-like molecules	-	0.0940351	0.0889687	0.0715726	0.0848588	0.147125	0.137969	0.128845	0.13798	0.0164345	0.0144443	0.0189585	0.0166124
27	-	198.437	314.092	-	5'-Deoxy-5'-(methylsulfinyl)adenosine	-	-	0.0170605	0.00395654	0.0159551	0.012324	0.576214	0.399834	0.498101	0.491383	0.0809738	0.115121	0.103681	0.0999254
28	-	636.509	830.555	C48H80NO8P	PC(20:5(5Z,8Z,11Z,14Z,17Z)/20:3(5Z,8Z,11Z))	Lipids and lipid-like molecules	-	0.00224335	0.00112523	0.00148139	0.00161666	0.0051502	0.00973864	0.00595169	0.00694684	0.0339987	0.0373621	0.0318106	0.0343905
29	-	136.92	169.122	C10H16O2	(-)-(Z)-Tetrahydro-6-(2-pentenyl)-2H-pyran-2-one	Organoheterocyclic compounds	25524-95-2	0.00394211	0.00344276	0.00313822	0.0035077	0.018919	0.0225746	0.0199047	0.0204661	0.0104789	0.00720889	0.00563361	0.0077738
30	-	73.0005	310.139	C14H19N3O5	Tyrosyl-Gamma-glutamate	Amino acids, peptides, and analogues	-	0.00298792	0.00519726	0.00574511	0.00464343	0.0258545	0.0334981	0.0282145	0.029189	1.62675e-05	1.6375e-05	0.00234318	0.000791942
31	-	216.736	211.107	C15H14O	1,3-Diphenyl-1-propanone	Shikimates and Phenylpropanoids	1083-30-3	0.00324864	0.00291198	0.0031602	0.00310694	0.176663	0.180788	0.150676	0.169376	0.00628423	0.00653812	0.006536	0.00645278
32	C13757	217.17	300.137	C10H17N7O4	Saxitoxin	Shikimates and Phenylpropanoids	35523-89-8	0.000516733	0.00282872	0.00575243	0.00303263	0.246046	0.269791	0.237666	0.251168	0.010859	0.0115442	0.00915614	0.0105198
33	-	341.862	242.175	C13H23NO3	Dioscoretine	Lipids and lipid-like molecules	128637-87-6	0.00170307	0.00177163	0.00188049	0.00178506	0.00385607	0.00324595	0.00422737	0.00377646	0.0144685	0.0168815	0.0121143	0.0144881
34	C04654	454.351	353.229	C20H32O5	(13E)-11a-Hydroxy-9,15-dioxoprost-13-enoic acid	Lipids and lipid-like molecules	22973-19-9	0.138038	0.227896	0.146249	0.170728	0.0164452	0.0247345	0.0170296	0.0194031	0.00464853	0.00482861	0.00749053	0.00565589
35	-	502.437	435.25	C21H39O7P	LysoPA(18:2(9Z,12Z)/0:0)	Lipids and lipid-like molecules	-	0.821295	0.945308	0.764534	0.843712	0.375852	0.333609	0.436427	0.381962	0.0199724	0.0192412	0.0202669	0.0198268
36	-	488.487	426.261	C19H40NO7P	LysoPE(0:0/14:0)	Lipids and lipid-like molecules	-	0.00777651	0.00538066	0.00626176	0.00647298	0.0360018	0.0399593	0.0406429	0.038868	0.00266225	0.00221245	0.00292532	0.00260001
37	C05253	228.605	290.102	C9H15N5O6	2-Amino-4-oxo-6-(1',2',3'-trihydroxypropyl)-diquinoid-7,8-dihydroxypterin	Organoheterocyclic compounds	-	0.00577684	0.00880515	0.00736929	0.0073171	0.0287028	0.0271085	0.02371	0.0265071	0.00137306	0.00117857	0.00207352	0.00154172
38	-	177.278	259.128	C11H18N2O5	gamma-L-Glutamyl-L-pipecolic acid	Amino acids, peptides, and analogues	-	0.0802899	0.0826396	0.0805534	0.081161	0.0496281	0.0312334	0.0360781	0.0389799	0.0218986	0.019642	0.0166491	0.0193966
39	-	170.72	307.222	C17H32O3	Avocadyne	Lipids and lipid-like molecules	129099-96-3	0.012821	0.0137232	0.0173389	0.0146277	0.0765756	0.106566	0.0651819	0.0827744	0.00182426	0.00100385	0.00031763	0.00104858
40	C01292	531.595	407.279	C24H38O5	3,7-Dihydroxy-12-oxocholanoic acid	Lipids and lipid-like molecules	204023	0.0143882	0.0131058	0.0113584	0.0129508	0.00377884	0.00360845	0.00300854	0.00346528	0.001306	0.000961571	0.0011232	0.00113026
41	C17496	538.222	351.252	-	[10]-Gingerol	-	-	0.0573775	0.0746301	0.0807793	0.070929	0.0134584	0.0113321	0.0137287	0.0128397	0.0342646	0.0320676	0.0305519	0.0322947
42	-	651.254	861.549	C45H81O13P	PI(18:1(11Z)/18:2(9Z,12Z))	Lipids and lipid-like molecules	-	0.0120741	0.0084513	0.00528491	0.00860344	0.0483079	0.0486719	0.0562187	0.0510662	0.00337545	1.6375e-05	0.000640442	0.00134409
43	-	300.947	283.154	C15H22O5	Oxyhumulinic acid	Organic oxygen compounds	469-30-7	0.00166928	0.00124355	0.00124065	0.00138449	0.000320283	1.77631e-05	0.000101978	0.000146675	0.000592173	0.000482099	0.000974716	0.000682996
44	-	577.628	548.37	C28H54NO7P	LysoPC(20:2(11Z,14Z))	Lipids and lipid-like molecules	-	0.0268763	0.020706	0.0190288	0.0222037	0.0280276	0.0345653	0.030813	0.0311353	0.00709284	0.00611191	0.00811577	0.00710684
45	C05635	165.466	192.065	-	5-Hydroxyindoleacetic acid	-	-	0.00117263	1.59355e-05	1.57807e-05	0.000401448	0.0159623	0.0231477	0.0207862	0.0199654	0.0453016	0.0550333	0.0635734	0.0546361
46	C00719	152.84	118.086	C5H11NO2	Betaine	Organic acids and derivatives	107-43-7	0.0876746	0.083064	0.0718146	0.0808511	0.476231	0.484537	0.476554	0.479107	0.239252	0.220259	0.251421	0.236977
47	C01893	73.9733	244.111	C10H17N3O2S	Biotin amide	Organoheterocyclic compounds	6929-42-6	0.0939719	0.119443	0.140535	0.117983	4.36579	5.70586	4.58146	4.88437	0.858447	1.02431	1.14486	1.00921
48	C14916	251.971	205.097	C11H12N2O2	Nirvanol	Organoheterocyclic compounds	-	0.00392177	0.00580567	0.00415237	0.00462661	0.0177554	0.0232839	0.0167214	0.0192536	0.00138368	0.00255335	0.00212388	0.0020203
49	-	438.604	251.164	C15H22O3	(6beta,8alpha)-6-Hydroxy-7(11)-eremophilen-12,8-olide	Lipids and lipid-like molecules	10250-03-0	0.0079833	0.011729	0.0104403	0.0100509	0.00670288	0.00726759	0.00508591	0.00635213	0.00303803	0.00181522	0.00267701	0.00251008
50	-	138.647	233.149	C10H20N2O4	Leucyl-Threonine	Amino acids, peptides, and analogues	-	0.00206156	0.0018992	0.00236755	0.00210944	0.0195154	0.0125472	0.0205597	0.0175408	0.00459439	0.0068544	0.0067921	0.0060803
51	-	182.137	294.144	C14H19N3O4	Glutaminylphenylalanine	Amino acids, peptides, and analogues	92327-75-8	0.0111713	0.0225888	0.0236268	0.019129	0.0690035	0.0928447	0.0859338	0.082594	0.00853045	0.00738215	0.00625256	0.00738838
52	-	78.4364	272.106	C14H13N3O3	Carotamine	Benzenoids	-	0.00961571	0.0170448	0.0112832	0.0126479	0.062986	0.0446056	0.0634929	0.0570282	0.0255515	0.0290842	0.0252547	0.0266301
53	-	484.643	461.326	C28H44O5	(3beta,5alpha,9alpha,14alpha,22E,24R)-3,5,9,14-Tetrahydroxyergosta-7,22-dien-6-one	-	211486-14-5	0.00958943	0.00826218	0.0101195	0.00932369	0.00667372	0.00769825	0.00550695	0.00662631	0.0288972	0.0209079	0.0286711	0.0261587
54	-	190.192	295.128	C14H18N2O5	Tyrosyl-Hydroxyproline	Amino acids, peptides, and analogues	-	0.0279284	0.0156609	0.0231251	0.0222381	0.00698318	0.00704259	0.00885031	0.00762536	0.00426249	0.00313397	0.00325327	0.00354991
55	-	187.531	387.124	C17H22O10	1-O-Sinapoylglucose	Shikimates and Phenylpropanoids	-	0.00129431	0.00135731	0.0015508	0.00140081	0.0340904	0.056616	0.0391708	0.0432924	0.0050679	0.00548037	0.00429236	0.00494687
56	-	531.508	389.268	C24H36O4	Cavipetin C	Terpenoids	128552-90-9	0.00804401	0.00718654	0.00648671	0.00723909	0.00151323	0.00176994	0.00138174	0.00155497	0.000173607	0.00057845	0.000424822	0.000392293
57	C10373	534.944	309.206	C18H28O4	5-O-Methylembelin	Organic oxygen compounds	56005-10-8	0.0105265	0.013689	0.0117804	0.0119986	0.00630877	0.00924639	0.0066615	0.00740555	0.00335012	0.00220339	0.00330275	0.00295209
58	-	48.8093	219.133	C9H18N2O4	L-Lysopine	Amino acids, peptides, and analogues	-	0.040055	0.0449163	0.0405398	0.041837	0.103612	0.144804	0.121704	0.123373	0.0165523	0.0253169	0.0169168	0.0195953
											#DIV/0!
											#DIV/0!
											#DIV/0!
											#DIV/0!
											#DIV/0!

## Sheet: Table S5 KEGG
Supplementary Table S5a Kyoto Encyclopedia of Genes and Genomes (KEGG) classification of the differential metabolites in the comparison of NAD and HAD.
#KEGG_n	71	KEGG_N	235
#Pathway	ko_ID	Sig_compound	compound	Sig_compound_all	compound_all	IndexList	CIDList
Purine metabolism	ko00230	3	12	71	235	5;106;233	C00147+C00559+C03794
Metabolic pathways	ko01100	61	191	71	235	5;16;24;37;38;42;45;54;56;60;80;82;94;99;101;102;105;106;117;129;158;165;173;185;186;201;209;222;230;233;247;249;265;279;308;318;321;385;414;426;468;488;576;597;603;609;613;617;625;678;687;842;867;879;943;990;1059;1088;1095;1101;1106	C00147+C02147+C00099+C00079+C00398+C00188+C00170+C03519+C02505+C00148+C00134+C00986+C00314+C00077+C12621+C00881+C00639+C00559+C00135+C00811+C00601+C05570+C00082+C01197+C00075+C06624+C00089+C00665+C00956+C03794+C00156+C00019+C00695+C19615+C00041+C00463+C00328+C00534+C00633+C19567+C06162+C00157+C14827+C00263+C00253+C01407+C14279+C01546+C00475+C00399+C00416+C01772+C00719+C14814+C01083+C07481+C06426+…
Biosynthesis of secondary metabolites	ko01110	30	89	71	235	5;24;37;38;42;60;80;99;117;129;173;185;201;209;230;247;249;308;318;398;488;566;597;603;687;842;943;990;1095;1101	C00147+C00099+C00079+C00398+C00188+C00148+C00134+C00077+C00135+C00811+C00082+C01197+C06624+C00089+C00956+C00156+C00019+C00041+C00463+C16320+C00157+C12173+C00263+C00253+C00416+C01772+C01083+C07481+C03406+C03758
Nucleotide metabolism	ko01232	6	16	71	235	5;102;106;186;233;625	C00147+C00881+C00559+C00075+C03794+C00475
Lipoic acid metabolism	ko00785	1	4	71	235	16	C02147
Pyrimidine metabolism	ko00240	4	11	71	235	24;102;186;625	C00099+C00881+C00075+C00475
beta-Alanine metabolism	ko00410	3	7	71	235	24;82;117	C00099+C00986+C00135
Propanoate metabolism	ko00640	1	3	71	235	24	C00099
Pantothenate and CoA biosynthesis	ko00770	1	6	71	235	24	C00099
Biosynthesis of cofactors	ko01240	10	32	71	235	24;94;173;186;233;247;249;321;603;678	C00099+C00314+C00082+C00075+C03794+C00156+C00019+C00328+C00253+C00399
Phenylalanine metabolism	ko00360	8	11	71	235	37;54;56;101;158;173;795;842	C00079+C03519+C02505+C12621+C00601+C00082+C04148+C01772
Phenylalanine, tyrosine and tryptophan biosynthesis	ko00400	3	6	71	235	37;173;318	C00079+C00082+C00463
Cyanoamino acid metabolism	ko00460	2	5	71	235	37;173	C00079+C00082
D-Amino acid metabolism	ko00470	7	14	71	235	37;42;60;80;99;117;308	C00079+C00188+C00148+C00134+C00077+C00135+C00041
Aminoacyl-tRNA biosynthesis	ko00970	6	12	71	235	37;42;60;117;173;308	C00079+C00188+C00148+C00135+C00082+C00041
Biosynthesis of various alkaloids	ko00996	1	1	71	235	37	C00079
Biosynthesis of various other secondary metabolites	ko00997	4	7	71	235	37;99;173;308	C00079+C00077+C00082+C00041
Biosynthesis of various plant secondary metabolites	ko00999	5	8	71	235	37;173;249;318;842	C00079+C00082+C00019+C00463+C01772
2-Oxocarboxylic acid metabolism	ko01210	4	15	71	235	37;99;173;230	C00079+C00077+C00082+C00956
Biosynthesis of amino acids	ko01230	11	24	71	235	37;42;60;99;117;173;230;249;308;597;1095	C00079+C00188+C00148+C00077+C00135+C00082+C00956+C00019+C00041+C00263+C03406
ABC transporters	ko02010	13	30	71	235	37;42;60;80;99;102;106;117;209;308;625;867;943	C00079+C00188+C00148+C00134+C00077+C00881+C00559+C00135+C00089+C00041+C00475+C00719+C01083
Tryptophan metabolism	ko00380	5	13	71	235	38;318;321;490;1106	C00398+C00463+C00328+C05655+C05651
Indole alkaloid biosynthesis	ko00901	1	1	71	235	38	C00398
Glycine, serine and threonine metabolism	ko00260	4	9	71	235	42;82;597;867	C00188+C00986+C00263+C00719
Monobactam biosynthesis	ko00261	3	7	71	235	42;173;249	C00188+C00082+C00019
Valine, leucine and isoleucine biosynthesis	ko00290	1	7	71	235	42	C00188
Porphyrin metabolism	ko00860	1	3	71	235	42	C00188
Microbial metabolism in diverse environments	ko01120	20	59	71	235	42;56;82;94;101;158;230;247;308;385;414;426;597;603;609;613;617;623;842;990	C00188+C02505+C00986+C00314+C12621+C00601+C00956+C00156+C00041+C00534+C00633+C19567+C00263+C00253+C01407+C14279+C01546+C06559+C01772+C07481
Cysteine and methionine metabolism	ko00270	4	9	71	235	45;249;308;597	C00170+C00019+C00041+C00263
Styrene degradation	ko00643	2	4	71	235	56;158	C02505+C00601
Arginine and proline metabolism	ko00330	5	11	71	235	60;80;82;99;249	C00148+C00134+C00986+C00077+C00019
Carbapenem biosynthesis	ko00332	1	1	71	235	60	C00148
Prodigiosin biosynthesis	ko00333	1	1	71	235	60	C00148
Novobiocin biosynthesis	ko00401	2	2	71	235	60;173	C00148+C00082
Staurosporine biosynthesis	ko00404	2	2	71	235	60;117	C00148+C00135
Glutathione metabolism	ko00480	2	6	71	235	80;99	C00134+C00077
Vitamin B6 metabolism	ko00750	2	2	71	235	94;385	C00314+C00534
Arginine biosynthesis	ko00220	2	5	71	235	99;1095	C00077+C03406
Biosynthesis of various antibiotics	ko00998	2	7	71	235	99;173	C00077+C00082
Degradation of aromatic compounds	ko01220	5	17	71	235	101;129;185;247;609	C12621+C00811+C01197+C00156+C01407
Drug metabolism - other enzymes	ko00983	1	5	71	235	104	C07446
Arachidonic acid metabolism	ko00590	6	22	71	235	105;217;488;571;879;1088	C00639+C05950+C00157+C13809+C14814+C14782
Glycerophospholipid metabolism	ko00564	4	23	71	235	115;488;508;687	C01996+C00157+C04230+C00416
Histidine metabolism	ko00340	2	7	71	235	117;165	C00135+C05570
Ubiquinone and other terpenoid-quinone biosynthesis	ko00130	3	3	71	235	129;173;247	C00811+C00082+C00156
Tyrosine metabolism	ko00350	3	7	71	235	129;173;1101	C00811+C00082+C03758
Methane metabolism	ko00680	1	6	71	235	173	C00082
Thiamine metabolism	ko00730	1	4	71	235	173	C00082
Biosynthesis of vancomycin group antibiotics	ko01055	1	1	71	235	173	C00082
Biosynthesis of enediyne antibiotics	ko01059	1	1	71	235	173	C00082
Tetracycline biosynthesis	ko00253	1	1	71	235	201	C06624
Biosynthesis of type II polyketide products	ko01057	1	2	71	235	201	C06624
Galactose metabolism	ko00052	1	4	71	235	209	C00089
[truncated: 214 more rows]
[truncated: 5,000 more columns]
